# Supplementary material for: Role of diagnostic stewardship in reducing healthcare-facility–onset Clostridioides difficile infections
Source: Antimicrob Steward Healthc Epidemiol. 2023 Mar 16;3(1):e53. doi: 10.1017/ash.2022.305 (PMC10031577; doi:10.1017/ash.2022.305)
Supplement: Supplementary file 1 [file S2732494X22003059sup001.xlsx]

## Sheet: VCG HFRX LAXATIVE (PHARM CLASS)
ID	Name
328	ALRAMUCIL 43 % ORAL PACKET
1076	BISAC-EVAC 5 MG TABLET,DELAYED RELEASE
11921	DULCOLAX BOWEL PREP KIT (BISACODYL)
1078	BISACODYL KIT
1081	BISATROL 5 MG TABLET,DELAYED RELEASE
1411	CARTER'S LITTLE PILLS 5 MG TABLET,DELAYED RELEASE
2664	DULCOLAX (BISACODYL) 5 MG TABLET,DELAYED RELEASE
3124	FLEET LAXATIVE (BISACODYL) 5 MG TABLET,DELAYED RELEASE
3434	GENTLE LAXATIVE (BISACODYL) 5 MG TABLET,DELAYED RELEASE
4375	LAXATIVE (BISACODYL) 5 MG TABLET,DELAYED RELEASE
6837	RELIABLE GENTLE LAXATIVE 5 MG TABLET,DELAYED RELEASE
17370	CORRECT 5 MG TABLET,DELAYED RELEASE
22303	DUCODYL (BISACODYL) 5 MG TABLET,DELAYED RELEASE
23042	ALOPHEN (BISACODYL) 5 MG TABLET,DELAYED RELEASE
23383	MODANE 5 MG TABLET,DELAYED RELEASE
27279	WOMEN'S LAXATIVE (BISACODYL) 5 MG TABLET,DELAYED RELEASE
29823	DYLAXOL 5 MG TABLET,DELAYED RELEASE
32728	WOMAN'S LAXATIVE (BISACODYL) 5 MG TABLET,DELAYED RELEASE
33024	BISA-LAX (BISACODYL) 5 MG TABLET,DELAYED RELEASE
34424	GENTLAX 5 MG TABLET,DELAYED RELEASE
35285	DOXIDAN (BISACODYL) 5 MG TABLET,DELAYED RELEASE
168273	WOMEN'S GENTLE LAXATIVE (BISACODYL) 5 MG TABLET,DELAYED RELEASE
183553	C-LAX LAXATIVE (BISACODYL) 5 MG TABLET,DELAYED RELEASE
1079	BISACODYL 5 MG TABLET,DELAYED RELEASE
1093	BLACK DRAUGHT LAXATIVE 90 MG/15 ML ORAL SUSPENSION
5769	OAT BRAN 500 MG TABLET
1143	BRAN 500 MG TABLET
1331	CALUBE 240 MG CAPSULE
1405	CAROID LAXATIVE 100 MG-100 MG TABLET
1414	CASCARA SAGRADA 325 MG TABLET
1417	CASTOR OIL 36.4 % ORAL
6733	PURGE 95 % ORAL OIL
1418	CASTOR OIL 95 % ORAL
1701	CITRATE OF MAGNESIA ORAL
1709	CITRUCEL (SUCROSE) ORAL POWDER
1710	CITRUCEL FIBER LAXATIVE ORAL POWDER PACKET
1815	COLACE 100 MG CAPSULE
1816	COLACE 50 MG CAPSULE
1817	COLACE 50 MG/5 ML ORAL LIQUID
1818	COLACE 60 MG/15 ML ORAL SYRUP
1842	COLYTE ORAL SOLUTION
1887	CONSTILAC 10 GRAM/15 ML ORAL SYRUP
1925	CORRECTOL EXTRA GENTLE 100 MG CAPSULE
2085	DOK 100 MG CAPSULE
2087	DSS 100 MG CAPSULE
2088	DSS 250 MG CAPSULE
2490	DIOCTO 50 MG/5 ML ORAL LIQUID
2491	DIOCTO 60 MG/15 ML ORAL SYRUP
2492	DIOCTO-C 30 MG-60 MG/15 ML ORAL SYRUP
2563	DOCU 50 MG/5 ML ORAL LIQUID
2564	DOCU 60 MG/15 ML ORAL SYRUP
7638	SURFAK 240 MG CAPSULE
11726	CALCIUM STOOL SOFTENER 240 MG CAPSULE
11808	SUR-Q-LAX 240 MG CAPSULE
30398	STOOL SOFTENER (DOCUSATE CALCIUM) 240 MG CAPSULE
34801	SHURE LAX 240 MG CAPSULE
39807	SULFOLAX 240 MG CAPSULE
41169	KAOPECTATE (DOCUSATE CALCIUM) 240 MG CAPSULE
77796	KAO-TIN (DOCUSATE CALCIUM) 240 MG CAPSULE
2565	DOCUSATE CALCIUM 240 MG CAPSULE
2574	DOCUSOFT S 100 MG CAPSULE
3402	GENASOFT 100 MG CAPSULE
4372	LAXA BASIC 100 MG CAPSULE
5777	OCTYCINE-100 100 MG CAPSULE
7498	STOOL SOFTENER 100 MG CAPSULE
8347	UNI-EASE 100 MG CAPSULE
11878	DOC-Q-LACE 100 MG CAPSULE
12425	DOCU SOFT 100 MG CAPSULE
15316	COL-RITE 100 MG CAPSULE
22200	PHILLIPS' LIQUI-GELS 100 MG CAPSULE
22301	DOCUSIL 100 MG CAPSULE
23465	DOSS-100 100 MG CAPSULE
27486	E-Z LAX 100 MG CAPSULE
29826	REGULAX SS 100 MG CAPSULE
31181	PURID 100 MG CAPSULE
37502	SOF-LAX 100 MG CAPSULE
39561	DULCOLAX STOOL SOFTENER (DOCUSATE) 100 MG CAPSULE
70493	WOMEN'S STOOL SOFTENER 100 MG CAPSULE
78950	EASY-LAX 100 MG CAPSULE
181873	DULCOEASE 100 MG CAPSULE
2566	DOCUSATE SODIUM 100 MG CAPSULE
4373	LAXA BASIC 250 MG CAPSULE
7499	STOOL SOFTENER 250 MG CAPSULE
13963	DOK 250 MG CAPSULE
31368	PURID FUERTE 250 MG CAPSULE
105706	COL-RITE 250 MG CAPSULE
2567	DOCUSATE SODIUM 250 MG CAPSULE
111297	COL-RITE 50 MG CAPSULE
115121	STOOL SOFTENER 50 MG CAPSULE
169651	COLACE CLEAR 50 MG CAPSULE
2568	DOCUSATE SODIUM 50 MG CAPSULE
124536	PEDIA-LAX STOOL SOFTENER 50 MG/15 ML ORAL SYRUP
2570	DOCUSATE SODIUM 50 MG/15 ML ORAL SYRUP
7210	SILACE 60 MG/15 ML ORAL SYRUP
12802	DIOCTYL 60 MG/15 ML ORAL SYRUP
14698	DOC-Q-LACE 60 MG/15 ML ORAL SYRUP
24303	STOOL SOFTENER 60 MG/15 ML ORAL SYRUP
2571	DOCUSATE SODIUM 60 MG/15 ML ORAL SYRUP
17319	EX-LAX STOOL SOFTENER 100 MG TABLET
93308	DOK 100 MG TABLET
99972	STOOL SOFTENER 100 MG TABLET
105722	DOCUPRENE 100 MG TABLET
110384	PROMOLAXIN 100 MG TABLET
172664	MOVE IT ALONG 100 MG TABLET
2572	DOCUSATE SODIUM 100 MG TABLET
2575	DOCUSOFT S PLUS 30 MG-100 MG CAPSULE
2615	DOXIDAN (CASAN-DOCUSATE) 30 MG-100 MG CAPSULE
2796	EMULSOIL 95 % ORAL EMULSION
2859	EQUALACTIN 500 MG CHEWABLE TABLET
2962	EVAC-Q-KWIK COMBO PACK
3087	FIBER (CALCIUM POLYCARBOPHIL) 625 MG TABLET
3089	FIBER LAXATIVE (CALCIUM POLYCARBOPHIL) 625 MG TABLET
3091	FIBER-EZE ORAL POWDER
3092	FIBER-LAX 625 MG TABLET
3093	FIBERCON 625 MG TABLET
3096	FIBRACIL ORAL POWDER
3129	FLEET PHOSPHO-SODA ORAL SOLUTION
3131	FLEET PREP KIT #2
3403	GENASOFT PLUS 30 MG-100 MG CAPSULE
3414	GENFIBER (PSYLLIUM-DEXTROSE) ORAL POWDER
3571	HALEYS M-O 6 %-25 % ORAL EMULSION
3722	HYDROCIL ORAL POWDER
4270	KONDREMUL 2.5 ML/5 ML ORAL EMULSION
4271	KONSYL SUGAR-FREE ORAL POWDER
4336	LACTULOSE 10 GRAM/15 ML ORAL SYRUP
4374	LAXA BASIC PLUS 30 MG-100 MG CAPSULE
4377	LAXATIVE 30 MG-100 MG CAPSULE
4379	LAXMAR (WITH SUGAR) ORAL POWDER
4380	LAXMAR ORAL POWDER
4518	LIQUI-DOSS (MINERAL OIL) ORAL EMULSION
93154	CITROMA ORAL SOLUTION
4712	MAGNESIUM CITRATE ORAL SOLUTION
4734	MALTSUPEX 16 G/15ML ORAL LIQUID
4735	MALTSUPEX ORAL POWDER
4736	MALTSUPEX 750 MG TABLET
4937	METAMUCIL (SUGAR) ORAL POWDER
4938	METAMUCIL (SUGAR) 1.7 G ORAL WAFER
4939	NATURAL VEGETABLE LAXATIXE ORAL POWDER
5084	MINERAL OIL-CHONDRUS 2.5 ML/5 ML ORAL EMULSION
5088	MINERAL OIL HEAVY ORAL
78180	MINERAL OIL EXTRA HEAVY ORAL
123292	MINERAL OIL LAXATIVE ORAL
5086	MINERAL OIL ORAL
5422	NATURAL FIBER LAXATIVE (SUGAR) ORAL POWDER
5423	NATURAL FIBER ORAL POWDER
5426	NATURAL VEGETABLE ORAL POWDER
5431	NATURAL VEGETABLE POWDER (SUGAR) ORAL
5432	NATURAL VEGETABLE POWDER (WITH DEXTROSE) ORAL
5470	NEOLOID 36.4 % ORAL EMULSION
5709	NULYTELY 420 GRAM ORAL SOLUTION
5767	OCL ORAL SOLUTION
5768	OAT BRAN 500 MG CHEWABLE TABLET
6125	PERDIEM ORAL GRANULES
6126	PERDIEM FIBER 4.03 G/5 ML ORAL GRANULES
6129	PERI-COLACE 30 MG-100 MG CAPSULE
6130	PERI-COLACE 30 MG-60 MG/15 ML ORAL SYRUP
6131	PERI-DOS 30 MG-100 MG CAPSULE
6132	PERI-DOS 30 MG-60 MG/15 ML ORAL SYRUP
6133	PERI-DOCU 30 MG-60 MG/15 ML ORAL SYRUP
6258	PHILLIPS MILK OF MAGNESIA 400 MG/5 ML ORAL SUSPENSION
6383	POLYCARB 625 MG TABLET
11221	PSYLDEX ORAL POWDER
11226	NVP REG SUGAR FREE ORAL POWDER
12913	METAMUCIL SUGAR FREE ORAL POWDER
14544	NATURAL VEGETABLE LAXATIVE SUGAR FREE ORAL POWDER
14574	VEGETABLE LAXATIVE SUGAR FREE ORAL POWDER
15664	NATURAL VEGETABLE POWDER, SMOOTH (SUGAR FREE) ORAL
18780	NATURAL VEGETABLE POWDER, S/F ORAL
24290	FIBER LAXATIVE (PSYLLIUM) SUGAR FREE ORAL POWDER
24567	METAFIBER ORAL POWDER
24832	KONSYL EASY MIX ORAL POWDER
25791	NATURAL VEGETABLE SMOOTH ORAL POWDER
31069	NATURAL VEGETABLE FIBER ORAL POWDER
31124	NATURAL FIBER THERAPY SF ORAL POWDER
33065	GENFIBER (PSYLLIUM) ORAL POWDER
42601	METAMUCIL SMOOTH TEXTURE (SUGAR FREE) ORAL POWDER
70871	FIBER SMOOTH ORAL POWDER
89726	WAL-MUCIL FIBER (PSYLLIUM SEED) ORAL POWDER
93764	LAXMAR SUGAR FREE ORAL POWDER
94022	FIBER THERAPY (PSYLLIUM) ORAL POWDER
108714	REGULOID, SUGAR FREE ORAL POWDER
115116	MUCILLOID ORAL POWDER
115118	NATURAL VEGETABLE (PSYLLIUM) ORAL POWDER
6724	PSYLLIUM ORAL POWDER
6832	REGULOID ORAL POWDER
7148	SEN-O-TAB 8.6 MG TABLET
7154	SENNA-HERBAL DRUGS TABLET
7156	SENNTAB 187 MG TABLET
7157	SENOKOT 326 MG/TSP ORAL GRANULES
7158	SENOKOT 8.6 MG TABLET
7159	SENOKOT-S 8.6 MG-50 MG TABLET
7160	SENOKOT XTRA 374 MG TABLET
7188	SERUTAN 2.5 GRAM/5 ML ORAL GRANULES
7211	SILACE-C 30 MG-60 MG/15 ML ORAL SYRUP
33644	ORAL SALINE LAXATIVE SOLUTION
36030	SALINE LAXATIVE ORAL SOLUTION
36323	WAL-PHOSPHATE ORAL SOLUTION
39650	PHOSPHA-LAX ORAL SOLUTION
82523	PHOSPHATE LAXATIVE ORAL SOLUTION
7355	SODIUM PHOSPHATES ORAL SOLUTION
7500	STOOL SOFTENER PLUS LAXATIVE 30 MG-100 MG CAPSULE
7654	SYLLACT 50 % ORAL POWDER
8348	UNI-EASE PLUS 30 MG-100 MG CAPSULE
8413	V-LAX ORAL POWDER
8526	VERACOLATE TABLET
8784	DOCUSATE SODIUM-PHPHT 100 MG-65 MG TABLET
8790	X-PREP BOWEL EVACUANT KIT-1
8791	X-PREP 1.5 MG/ML-50 G ORAL LIQUID
9271	BILE SALTS-CAPS-CASC-PHENOLPTH TABLET
13157	TRIDRATE COMBO PACK
9282	BISACODYL-MAGNESIUM CITRATE COMBO PACK
17679	FLEET PREP KIT #1
17680	FLEET PREP KIT #3
9283	BISACODYL-SOD BIPHOS-SOD PHOS KIT
9420	CASANTHRANOL 90 MG/15 ML ORAL SUSPENSION
11790	DOC-Q-LAX 30 MG-100 MG CAPSULE
12426	DOCU SOFT PLUS 30 MG-100 MG CAPSULE
12652	STOOL SOFTENER-LAXATIVE(CASANTHRANOL-DSS) 30 MG-100 MG CAPSULE
13631	DOK PLUS 30 MG-100 MG CAPSULE
15323	P-COLRITE 30 MG-100 MG CAPSULE
15351	STOOL SOFTENER PLUS 30 MG-100 MG CAPSULE
16204	STOOL SOFTENER-STIMULANT LAXATIVE 30 MG-100 MG CAPSULE
19539	DIOCTO-C 30 MG-100 MG CAPSULE
19874	DOCUSATE SODIUM WITH LAXATIVE 30 MG-100 MG CAPSULE
22066	LAXATIVE-STOOL SOFTENER 30 MG-100 MG CAPSULE
22302	DOCUSIL PLUS 30 MG-100 MG CAPSULE
22511	PERI-DOSS 30 MG-100 MG CAPSULE
24650	DSS 100 PLUS 30 MG-100 MG CAPSULE
27485	E-Z LAX PLUS 30 MG-100 MG CAPSULE
29831	REGULACE 30 MG-100 MG CAPSULE
31732	LAXATIVE PLUS STOOL SOFTENER 30 MG-100 MG CAPSULE
34872	STIMULANT LAXATIVE 30 MG-100 MG CAPSULE
115122	DICASOL 30 MG-100 MG CAPSULE
9421	CASANTHRANOL-DOCUSATE SODIUM 30 MG-100 MG CAPSULE
14700	DOC-Q-LAX 30 MG-60 MG/15 ML ORAL SYRUP
17311	DOK PLUS 30 MG-60 MG/15 ML ORAL SYRUP
27011	LAXATIVE-STOOL SOFTENER 30 MG-60 MG/15 ML ORAL SYRUP
9422	CASANTHRANOL-DOCUSATE SODIUM 30 MG-60 MG/15 ML ORAL SYRUP
9423	CASCARA SAGRADA 325 MG/5 ML ARO ORAL FLUID EXTRACT
19475	MILK OF MAGNESIA-CASCARA 0.078 G/ML ORAL SUSPENSION
19484	MILK OF MAGNESIA-CASCARA 15.25 % ORAL SUSPENSION
9424	CASCARA SAGRADA-MAG HYDROXIDE ORAL SUSPENSION
9425	CASCARA SAGRADA-PHENOLPHTH 100 MG-100 MG TABLET
10479	MAGNESIUM HYDROXIDE IN MINERAL OIL 6 %-25 % ORAL EMULSION
10503	MALT EXTRACT ORAL LIQUID
10504	MALT EXTRACT ORAL POWDER
10505	MALT EXTRACT 750 MG TABLET
10611	MINERAL OIL ORAL EMULSION
10620	BRAN 500 MG CHEWABLE TABLET
10838	PEG-ELECTROLYTE SOLUTION ORAL
39605	GOLYTELY 236 GRAM-22.74 GRAM-6.74 GRAM-5.86 GRAM ORAL SOLUTION
97977	GAVILYTE-G 236 GRAM-22.74 GRAM-6.74 GRAM-5.86 GRAM ORAL SOLUTION
10839	PEG 3350-ELECTROLYTES 236 GRAM-22.74 GRAM-6.74 GRAM-5.86 GRAM SOLUTION
11044	CALCIUM POLYCARBOPHIL 500 MG CHEWABLE TABLET
11045	LONGS FIBER LAXATIVE 625 MG TABLET
11788	CONCENTRATED FIBER 625 MG TABLET
11814	FIBERTAB 625 MG TABLET
11879	FIBERNORM 625 MG TABLET
14819	KONSYL FIBER 625 MG TABLET
26398	FIBER-CAPS (CA POLYCARBOPHIL) 625 MG TABLET
37795	FIBERGEN 625 MG TABLET
91639	FIBER-TABS 625 MG TABLET
119053	PERDIEM 625 MG TABLET
164792	FIBER THERAPY (CA POLYCARBOPHIL) 625 MG TABLET
11046	CALCIUM POLYCARBOPHIL 625 MG TABLET
11215	PSYLLIUM 2.5 GRAM/5 ML ORAL GRANULES
11216	PSYLLIUM 4.03 G/5 ML ORAL GRANULES
13223	METAMUCIL SMOOTH TEXTURE ORAL PACKET
20548	NATURAL FIBER LAXATIVE (SUGAR) PACKET
24219	KONSYL (SUGAR) ORAL PACKET
29930	NATURAL VEGETABLE ORAL PACKET
11217	PSYLLIUM SEED (SUGAR) ORAL PACKET
99809	NATURAL FIBER SUPPLEMENT (ASPARTAME) 3.4 GRAM ORAL POWDER PACKET
123674	METAMUCIL FIBER SINGLES 3.4 GRAM ORAL POWDER PACKET
11218	PSYLLIUM HUSK (ASPARTAME) 3.4 GRAM ORAL POWDER PACKET
11948	NATURAL VEGETABLE ORANGE ORAL POWDER
14435	LAXATIVE VEGETABLE (SUGARS) ORAL POWDER
14449	NATURAL LAXATIVE ORAL POWDER
20189	FIBER SUPPLEMENT ORAL POWDER
20713	NATURAL FIBER LAXATIVE THERAPY ORAL POWDER
23788	METAFIBER (SUCROSE) ORAL POWDER
24833	KONSYL FOR KIDS ORAL POWDER
31071	FIBER LAXATIVE-ORANGE ORAL POWDER
33001	FIBER LAXATIVE (PSYLLIUM SEED/SUGAR) ORAL POWDER
35680	FIBER LAXATIVE SMOOTH ORAL POWDER
40555	METAMUCIL SUNRISE ORAL POWDER
41995	NATURAL PSYLLIUM LAXATIVE (WITH SUGAR) ORAL POWDER
88217	NATURAL POWDER ORAL
95958	KONSYL (SUGAR) ORAL POWDER
113721	NATURLAX ORAL POWDER
115115	NVP ORAL POWDER
118586	FIBER SMOOTH ( WITH SUCROSE) ORAL POWDER
120116	FIBER THERAPY (PSYLLIUM SEED-SUCROSE) ORAL POWDER
11223	PSYLLIUM SEED (SUGAR) ORAL POWDER
14575	REGULOID (DEXTROSE) ORAL POWDER
16212	NATURAL VEGETABLE REGULAR ORAL POWDER
33283	MODANE ORAL POWDER
81573	FIBER ORAL POWDER
95961	KONSYL-D ORAL POWDER
115117	CILIUM ORAL POWDER
119818	NATURAL PSYLLIUM ORAL POWDER
155746	NATURAL VEGETABLE LAXATIVE (WITH DEXTROSE) ORAL POWDER
158117	METAFIBER (WITH DEXTROSE) ORAL POWDER
11224	PSYLLIUM SEED (WITH DEXTROSE) ORAL POWDER
11228	PSYLLIUM 1.7 G ORAL WAFER
11342	SENNA-BISACODYL-MAGNESIUM KIT
11345	SENNA (WITH SUGAR) ORAL LIQUID
11347	SENNA-PSYLLIUM 18 %-82 % ORAL GRANULES
11348	SENNOSIDES 12 MG TABLET
18138	SENNA 8.6 MG TABLET
19810	SENNA-GEN 8.6 MG TABLET
20532	SENEXON 8.6 MG TABLET
22023	LAXATIVE (SENNOSIDES) 8.6 MG TABLET
22304	SENNO 8.6 MG TABLET
29249	SENNA LAX 8.6 MG TABLET
31323	NATURAL VEGETABLE LAXATIVE 8.6 MG TABLET
33822	SENNAGEN 8.6 MG TABLET
34250	SENNA-C 8.6 MG TABLET
34821	UNI-CENNA 8.6 MG TABLET
35843	SENNATURAL 8.6 MG TABLET
36338	NATURAL SENNA LAXATIVE 8.6 MG TABLET
37815	SENNACON 8.6 MG TABLET
41385	SENNA LAXATIVE 8.6 MG TABLET
42598	VEGETABLE LAXATIVE 8.6 MG TABLET
95717	MEDI-NATURAL 8.6 MG TABLET
111586	SENOKOT TO GO 8.6 MG TABLET
113448	SENNA CONCENTRATE 8.6 MG TABLET
165935	GERI-KOT 8.6 MG TABLET
170959	NATURAL VEGETABLE LAXATIVE (SENNOSIDES) 8.6 MG TABLET
172331	EVAC-U-GEN (SENNOSIDES) 8.6 MG TABLET
11349	SENNOSIDES 8.6 MG TABLET
25211	LO-SO PREP KIT
12888	BISACODYL-MAGNESIUM CITRATE KIT
13222	METAMUCIL SMOOTH TEXTURE (SUGAR FREE) ORAL PACKET
13749	CASCARA SAGRADA 1 G/ML ORAL FLUID EXTRACT
14697	DOC-Q-LACE 50 MG/5 ML ORAL LIQUID
14739	CORRECT 65 MG-100 MG TABLET
15169	SENOKOT CHILDRENS 8.8 MG/5 ML ORAL SYRUP
22154	SENNALEX 8.8 MG/5 ML ORAL SYRUP
28961	SENNA 8.8 MG/5 ML ORAL SYRUP
35536	SENOKOT 8.8 MG/5 ML ORAL SYRUP
35822	UNI-CENNA 8.8 MG/5 ML ORAL SYRUP
70436	SENEXON 8.8 MG/5 ML ORAL SYRUP
15168	SENNOSIDES 8.8 MG/5 ML ORAL SYRUP
16821	UNIFIBER 80 % ORAL POWDER
16880	CELLULOSE 80 % ORAL POWDER
17472	NATURAL VEGETABLE LAXATIVE TABLET
18120	CORRECTOL 5 MG TABLET
18232	PEG-3350 WITH FLAVOR PACKS 420 GRAM ORAL SOLUTION
24653	KRISTALOSE 10 GRAM ORAL PACKET
18334	LACTULOSE 10 GRAM ORAL PACKET
19738	METHYLCELLULOSE (WITH SUGAR) ORAL POWDER PACKET
31949	SOLUBLE FIBER ORAL POWDER
35139	SOLUBLE FIBER THERAPY ORAL POWDER
35302	FIBER THERAPY (METHYLCELLULOSE-SUGAR) ORAL POWDER
39997	SOLUBLE FIBER ORAL POWDER
19739	METHYLCELLULOSE (WITH SUGAR) ORAL POWDER
29707	CITRUCEL 500 MG TABLET
36002	FIBER THERAPY LAXATIVE 500 MG TABLET
37936	FIBER THERAPY (METHYLCELLULOSE) 500 MG TABLET
78662	SOLUBLE FIBER 500 MG TABLET
87940	FIBER LAXATIVE (METHYLCELLULOSE) 500 MG TABLET
19740	METHYLCELLULOSE (LAXATIVE) 500 MG TABLET
20298	CASTOR OIL ORAL
20546	NATURAL FIBER LAXATIVE S/F PACKET
20938	FEEN-A-MINT 5 MG TABLET
21995	CORRECTIVE LAXATIVE 5 MG TABLET
22690	EX-LAX (SENNOSIDES) 15 MG TABLET
26928	LAX-PILLS 15 MG TABLET
29926	LAXATIVE (SENNOSIDES) 15 MG TABLET
31031	LAX-X 15 MG TABLET
31625	LAXATIVE PILLS REGULAR 15 MG TABLET
32660	SENNA-EX 15 MG TABLET
33827	MEDI-LAX 15 MG TABLET
34422	PERDIEM OVERNIGHT RELIEF 15 MG TABLET
81998	SENNA SOFT 15 MG TABLET
22194	SENNOSIDES 15 MG TABLET
24577	EX-LAX (SENNOSIDES) 15 MG CHEWABLE TABLET
34852	LAXATIVE (SENNOSIDES) 15 MG CHEWABLE TABLET
81619	CHOCOLATE LAXATIVE 15 MG CHEWABLE TABLET
22195	SENNOSIDES 15 MG CHEWABLE TABLET
22691	EX-LAX MAXIMUM STRENGTH 25 MG TABLET
25662	LAXATIVE MAXIMUM STRENGTH 25 MG TABLET
26929	LAX-PILLS 25 MG TABLET
31626	LAXATIVE (SENNOSIDES) 25 MG TABLET
32661	SENNA-MAX 25 MG TABLET
35857	LAX-X 25 MG TABLET
36010	LAXATIVE-SENNA 25 MG TABLET
88222	SENNA LAXATIVE 25 MG TABLET
93957	NATURAL LAXATIVE 25 MG TABLET
121765	LAXATIVE PILLS 25 MG TABLET
22528	SENNOSIDES 25 MG TABLET
23043	AGORAL (DOCUSATE-CASANTHRANOL) ORAL SYRUP
23119	FIBER-STAT 5.5 G/15 ML ORAL LIQUID
23600	WOMEN'S LAXATIVE (BISACODYL) 5 MG TABLET
23897	CASCARA SAGRADA 500 MG CAPSULE
24181	EPSOM SALT (LAXATIVE) 495 MG/5 GRAM ORAL GRANULES
24218	KONSYL SUGAR-FREE ORAL POWDER PACKET
25876	HYDROCIL ORAL PACKET
115119	METAMUCIL SUNRISE SMOOTH ORAL PACKET
118594	HYDROCIL INSTANT ORAL PACKET
24190	PSYLLIUM ORAL PACKET
25663	SENNA PLUS 8.6 MG-50 MG TABLET
26535	SENNA-S 8.6 MG-50 MG TABLET
29828	SENNALAX-S 8.6 MG-50 MG TABLET
33357	SENNA WITH DOCUSATE SODIUM 8.6 MG-50 MG TABLET
34359	SENNA-C PLUS 8.6 MG-50 MG TABLET
35047	MEDI-NATURAL SENNA-STOOL 8.6 MG-50 MG TABLET
35247	PERI-COLACE 8.6 MG-50 MG TABLET
36004	STOOL SOFTENER-LAXATIVE 8.6 MG-50 MG TABLET
36090	DOK PLUS 8.6 MG-50 MG TABLET
36165	DOC-Q-LAX 8.6 MG-50 MG TABLET
37546	P-COL RITE 8.6 MG-50 MG TABLET
40100	EASY-LAX PLUS 8.6 MG-50 MG TABLET
41558	LAXATIVE PLUS STOOL SOFTENER 8.6 MG-50 MG TABLET
93952	STOOL SOFTENER-STIMULANT LAXATIVE 8.6 MG-50 MG TABLET
93956	SENNA LAXATIVE-STOOL SOFTENER 8.6 MG-50 MG TABLET
100446	SENEXON-S 8.6 MG-50 MG TABLET
122936	LAXATIVE STOOL SOFTENER WITH SENNA 8.6 MG-50 MG TABLET
155161	LAXACIN 8.6 MG-50 MG TABLET
161141	MEDI-LAXX 8.6 MG-50 MG TABLET
163690	STIMULANT LAXATIVE PLUS 8.6 MG-50 MG TABLET
171975	SENNA-TIME S 8.6 MG-50 MG TABLET
180636	COLACE 2-IN-1 8.6 MG-50 MG TABLET
184432	DOCUZEN 8.6 MG-50 MG TABLET
24216	SENNOSIDES 8.6 MG-DOCUSATE SODIUM 50 MG TABLET
24220	KONSYL-D ORAL PACKET
24492	SILACE 50 MG/5 ML ORAL LIQUID
24656	KRISTALOSE 20 GRAM ORAL PACKET
24586	LACTULOSE 20 GRAM ORAL PACKET
24744	COLYTE WITH FLAVOR PACKS 240 GRAM-22.72 G-6.72 G-5.84 G ORAL SOLUTION
24856	LAXATIVE FEMININE 5 MG TABLET
25000	MIRALAX 17 GRAM/DOSE ORAL POWDER
38994	GLYCOLAX 17 GRAM/DOSE ORAL POWDER
100067	GAVILAX 17 GRAM/DOSE ORAL POWDER
100086	CLEARLAX 17 GRAM/DOSE ORAL POWDER
103967	PURELAX 17 GRAM/DOSE ORAL POWDER
104942	DULCOLAX BALANCE (PEG 3350) 17 GRAM/DOSE ORAL POWDER
105493	LAXACLEAR 17 GRAM/DOSE ORAL POWDER
105809	LAXATIVE PEG 3350 17 GRAM/DOSE ORAL POWDER
105915	SMOOTHLAX 17 GRAM/DOSE ORAL POWDER
107790	GENTLELAX 17 GRAM/DOSE ORAL POWDER
168275	POWDERLAX 17 GRAM/DOSE ORAL
170345	PEG3350 17 GRAM/DOSE ORAL POWDER
178556	NATURA-LAX 17 GRAM/DOSE ORAL POWDER
24984	POLYETHYLENE GLYCOL 3350 17 GRAM/DOSE ORAL POWDER
32154	MIRALAX 17 GRAM ORAL POWDER PACKET
39659	GLYCOLAX 17 GRAM ORAL POWDER PACKET
100087	CLEARLAX 17 GRAM ORAL POWDER PACKET
105707	LAXATIVE PEG 3350 17 GRAM ORAL POWDER PACKET
105880	PURELAX 17 GRAM ORAL POWDER PACKET
106033	HEALTHYLAX 17 GRAM ORAL POWDER PACKET
123622	SMOOTHLAX 17 GRAM ORAL POWDER PACKET
160084	GAVILAX 17 GRAM ORAL POWDER PACKET
25424	POLYETHYLENE GLYCOL 3350 17 GRAM ORAL POWDER PACKET
25692	FEMATROL LAXATIVE 5 MG TABLET
25731	CASTOR OIL 95 % ORAL EMULSION
26527	PSYLLIUM 500 MG CAPSULE
26926	FEMMININE 5 MG TABLET
27010	STOOL SOFTENER 50 MG/5 ML ORAL LIQUID
27045	FEMILAX 5 MG TABLET
27322	MAGNESIUM SULFATE (LAXATIVE) 495 MG/5 GRAM ORAL GRANULES
28836	MILK OF MAGNESIA 400 MG/5 ML ORAL SUSPENSION
29407	PHILLIPS MILK OF MAGNESIA 800 MG/5 ML ORAL SUSPENSION
28837	MAGNESIUM HYDROXIDE 800 MG/5 ML ORAL SUSPENSION
29472	VISICOL 1.5 GRAM (1.102-0.398) TABLET
29469	SODIUM PHOSPHATE MONO, DIBASIC-CELLULOSE 1.5 GRAM (1.102-0.398) TABLET
29775	SOLUBLE FIBER SUGAR FREE ORAL POWDER
29824	FEMITROL 5 MG TABLET
30409	WOMAN'S LAXATIVE (BISACODYL) 5 MG TABLET
30581	BENEFIBER (GUAR GUM) PACKET
154978	NUTRISOURCE FIBER PACKET
30538	GUAR GUM ORAL PACKET
78477	NUTRISOURCE FIBER ORAL POWDER
114024	BENEFIBER SUGAR FREE (GUAR GUM) ORAL POWDER
120592	EASY FIBER (GUAR GUM) ORAL POWDER
120947	CLEAR SOLUBLE FIBER ORAL POWDER
30616	GUAR GUM ORAL POWDER
30617	BENEFIBER SUGAR FREE (DEXTRIN) 3 GRAM/3.5 GRAM ORAL POWDER
30632	NULYTELY LEMON-LIME 420 GRAM ORAL SOLUTION
30633	NULYTELY CHERRY 420 GRAM ORAL SOLUTION
30634	NULYTELY ORANGE 420 GRAM ORAL SOLUTION
30922	WOMEN'S GENTLE LAXATIVE (BISACODYL) 5 MG TABLET
31489	STIMULANT LAXATIVE 5 MG TABLET
31600	LAXATIVE 65 MG-60 MG CAPSULE
31793	SENNA PLUS (SENNA-DOCUSATE) TABLET
31800	EX-LAX MILK OF MAGNESIA 400 MG/5 ML ORAL SUSPENSION
35505	METAMUCIL 0.52 GRAM CAPSULE
37162	MEDI-MUCIL 0.52 GRAM CAPSULE
38513	FIBER LAXATIVE (PSYLLIUM HUSK) 0.52 GRAM CAPSULE
39380	FIBER THERAPY LAXATIVE (PSYLLIUM HUSK) 0.52 GRAM CAPSULE
39625	FIBER-CAPS (PSYLLIUM HUSK) 0.52 GRAM CAPSULE
41674	NATURAL FIBER LAXATIVE 0.52 GRAM CAPSULE
42289	REGULOID (PSYLLIUM HUSK) 0.52 GRAM CAPSULE
42609	FIBER (PSYLLIUM HUSK) 0.52 GRAM CAPSULE
43504	GENFIBER (PSYLLIUM) 0.52 GRAM CAPSULE
82012	WAL-MUCIL FIBER 0.52 GRAM CAPSULE
97374	KONSYL SUGAR-FREE 0.52 GRAM CAPSULE
171818	KONSYL SUGAR-FREE 0.52 GRAM CAPSULE
172667	DAILY FIBER 0.52 GRAM CAPSULE
35238	PSYLLIUM HUSK 0.52 GRAM CAPSULE
36003	MEDI-MILK OF MAGNESIA 400 MG/5 ML ORAL SUSPENSION
36382	LAXATIVE (BISACODYL) 5 MG TABLET
36962	DOCUSATE SODIUM 50 MG/5 ML ORAL LIQUID
37221	LITTLE TUMMYS LAXATIVE 8.8 MG/ML ORAL DROPS
37184	SENNOSIDES 8.8 MG/ML ORAL DROPS
37537	FLEET PHOSPHO-SODA ACCU-PREP 9.9 G/15 ML-1 %-12 % KIT
37532	SODIUM PHOSPHATES-PRAMOX-GLY 9.9 G/15 ML-1 %-12 % KIT
38244	FLETCHER'S CASTORIA 6.5 % ORAL LIQUID
37699	SENNA 6.5 % ORAL LIQUID
37891	TRILYTE WITH FLAVOR PACKETS 420 GRAM ORAL SOLUTION
37986	HYFIBER 3 GRAM/4 GRAM PACKET
37928	ACACIA 3 GRAM/4 GRAM ORAL PACKET
38110	SENNA 8.6 MG CAPSULE
38109	SENNOSIDES 8.6 MG CAPSULE
1665	CHOLAC 10 GRAM/15 ML ORAL SOLUTION
6788	R-O-LACTULOSE 10 GRAM/15 ML ORAL SOLUTION
17292	CALULOSE 10 GRAM/15 ML ORAL SOLUTION
39607	GENERLAC 10 GRAM/15 ML ORAL SOLUTION
39608	ENULOSE 10 GRAM/15 ML ORAL SOLUTION
39609	DUPHALAC 10 GRAM/15 ML ORAL SOLUTION
39610	CONSTULOSE 10 GRAM/15 ML ORAL SOLUTION
38245	LACTULOSE 10 GRAM/15 ML ORAL SOLUTION
38259	LIQUAFIBER ORAL LIQUID
38253	MALTODEXTRIN-GLYCERIN ORAL LIQUID
38311	SENNA 326 MG/TSP ORAL GRANULES
38316	SENNA 374 MG TABLET
40594	COLYTE WITH FLAVOR PACKS ORAL SOLUTION
38963	PEG-ELECTROLYTE ORAL SOLUTION
39606	GOLYTELY 227.1 GRAM-21.5 GRAM-6.36 GRAM ORAL POWDER PACKET
38964	PEG 3350-ELECTROLYTES 227.1 GRAM-21.5 GRAM-6.36GRAM ORAL POWDER PACKET
40593	COLYTE 240 GRAM-22.72 GRAM-6.72 GRAM-5.84 GRAM ORAL SOLUTION
97978	GAVILYTE-C 240 GRAM-22.72 GRAM-6.72 GRAM-5.84 GRAM ORAL SOLUTION
38965	PEG 3350 240 GRAM-ELECTROLYTES 22.72 GRAM-6.72 G-5.84 G POWDR FOR SOLN
39388	HALFLYTELY 5 MG X 4 (20 MG)-210 GRAM ORAL KIT
39394	BISACODYL 5 MG X 4 (20 MG)-PEG 210 GRAM-ELECTROLYTE SOLUTION ORAL KIT
39481	LAXATIVE ULTRA STRENGTH 5 MG TABLET
39491	FREEDOM LAXATIVE 1,200 MG TABLET
39499	MAGNESIUM HYDROXIDE 1,200 MG TABLET
39743	SENOKOT WHEAT BRAN 3 GRAM/9.3 GRAM ORAL POWDER
39741	WHEAT BRAN 3 GRAM/9.3 GRAM ORAL POWDER
40242	BLACK DRAUGHT SENNA LAXATIVE 10 MG CHEWABLE TABLET
40248	SENNOSIDES 10 MG CHEWABLE TABLET
40470	SENNA 176 MG/5 ML ORAL SYRUP
41027	BENEFIBER SUGAR FREE (DEXTRIN) 1 GRAM CHEWABLE TABLET
119360	BENEFIBER (GUAR GUM) 1 GRAM CHEWABLE TABLET
120946	CHEWABLE FIBER 1 GRAM TABLET
41039	GUAR GUM 1 GRAM CHEWABLE TABLET
41239	SENNA PROMPT 9 MG-500 MG CAPSULE
41242	SENNOSIDES 9 MG-PSYLLIUM HUSK 500 MG CAPSULE
41935	FIBER CHOICE (INULIN-SORBITOL) 2 GRAM CHEWABLE TABLET
87951	FIBER 2 GRAM CHEWABLE TABLET
164044	FIBER SUPPLEMENT (INULIN) 2 GRAM CHEWABLE TABLET
41934	INULIN-SORBITOL 2 GRAM CHEWABLE TABLET
42011	SENOKOTXTRA 17.2 MG TABLET
82547	SENNA-ULTRA 17.2 MG TABLET
96315	SENNA-EXTRA 17.2 MG TABLET
105708	LAXATIVE (SENNOSIDES) 17.2 MG TABLET
178188	SENOKOT EXTRA STRENGTH 17.2 MG TABLET
42014	SENNOSIDES 17.2 MG TABLET
42947	FIBER POWDER ORAL
43050	BENEFIBER (GUAR GUM) 1 GRAM TABLET
43291	METAMUCIL PLUS CALCIUM 1 GRAM-60 MG CAPSULE
81937	WAL-MUCIL WITH CALCIUM 1 GRAM-60 MG CAPSULE
120050	FIBER PLUS CALCIUM 1 GRAM-60 MG CAPSULE
43304	PSYLLIUM HUSK-CALCIUM 1 GRAM-60 MG CAPSULE
70603	AMITIZA 24 MCG CAPSULE
70472	LUBIPROSTONE 24 MCG CAPSULE
70866	NATURAL FIBER LAXATIVE S/F 3.4 GRAM/5.8 GRAM ORAL POWDER
76455	OSMOPREP 1.5 GRAM (1.102-0.398) TABLET
77405	MOVIPREP 100 GRAM-7.5 GRAM-2.691 GRAM ORAL POWDER PACKET
77400	PEG3350 100 GRAM-SOD SULF 7.5 GRAM-NACL-KCL-ASCORBATE-C ORAL PWDR PACK
77662	CITRUCEL FIBER SHAKE 2 GRAM/10.7 GRAM ORAL POWDER
78070	METAMUCIL CLEAR-NATURAL (INULIN) 5 GRAM/5.8 GRAM ORAL POWDER
78011	INULIN 5 GRAM/5.8 GRAM ORAL POWDER
78655	PREPARATION CLEANSING 7.2 GRAM-2.7 GRAM/15 ML ORAL LIQUID
79013	NATURAL FIBER LAXATIVE (SUGAR) 3.4 GRAM/11 GRAM ORAL POWDER
79014	NATURAL FIBER LAXATIVE (SUGAR) 3.4 GRAM/7 GRAM ORAL POWDER
79020	FIBER THERAPY SUGAR FREE ORAL POWDER
96262	CHILDREN'S BENEFIBER 3 GRAM/3.5 GRAM ORAL POWDER
121855	NATURAL FIBER (WHEAT DEXTRIN) 3 GRAM/3.5 GRAM ORAL POWDER
157804	TOTAL FIBER 3 GRAM/3.5 GRAM ORAL POWDER
159694	BEST FIBER 3 GRAM/3.5 GRAM ORAL POWDER
81798	WHEAT DEXTRIN 3 GRAM/3.5 GRAM ORAL POWDER
81993	BENEFIBER PLUS HEART HEALTH 3 GRAM-0.7 MG-134 MCG-2 MCG ORAL POWDER
81972	WHEAT DEXTRIN-B6-FA-B12 3 GRAM-0.7 MG-134 MCG-2 MCG ORAL POWDER
81974	GUAR GUM 1 GRAM TABLET
81988	FIBER SELECT GUMMIES 2 GRAM-100 MCG CHEWABLE TABLET
81995	EX-LAX ULTRA 5 MG TABLET
82166	BENEFIBER PLUS CALCIUM (GUAR GUM) 100 MG CHEWABLE TABLET
82171	PHOSPHATE LAXATIVE 7.2 GRAM-2.7 GRAM/15 ML ORAL LIQUID
82528	FLEET PHOSPHO-SODA 7.2 GRAM-2.7 GRAM/15 ML ORAL LIQUID
88400	ORAL SALINE LAXATIVE 7.2 GRAM-2.7 GRAM/15 ML ORAL LIQUID
88469	WHEAT DEXTRIN 1 GRAM CHEWABLE TABLET
88637	FIBER THERAPY (PSYLLIUM SEED) 3.4 GRAM/5.8 GRAM ORAL POWDER
121941	BENEFIBER PLUS CALCIUM SUGAR FREE(GGUM) 100 MG CHEWABLE TABLET
88697	GUAR GUM-CALCIUM CARBONATE 100 MG CHEWABLE TABLET
89051	FIBER CHOICE PLUS CALCIUM 2 GRAM-100 UNIT-250 MG CHEWABLE TABLET
89038	INULIN 2 GRAM-D3 100 UNIT(2.5 MCG)-CALCIUM 250 MG-SORBITOL CHEW TABLET
89050	FIBER CHOICE WEIGHT MANAGEMENT 2 GRAM-100 MCG CHEWABLE TABLET
89822	SIMPLE DIARRHEA NO.4 ORAL PELLET
122795	PEDIA-LAX STRIP 8.6 MG ORAL
91158	SENNOSIDES 8.6 MG ORAL STRIPS
123178	PEDIA-LAX (MAG HYDROXIDE) 400 MG (170 MG MAGNESIUM) CHEWABLE TABLET
91159	MAGNESIUM HYDROXIDE 400 MG (170 MG MAGNESIUM) CHEWABLE TABLET
91537	AMITIZA 8 MCG CAPSULE
91534	LUBIPROSTONE 8 MCG CAPSULE
91628	NATURAL FIBER LAXATIVE (ASPARTAME) ORAL POWDER
93201	NULYTELY WITH FLAVOR PACKS 420 GRAM ORAL SOLUTION
93202	HALFLYTELY-BISACODYL W-FLAVOR PACK 5 MG X 2 (10 MG)-210 GRAM ORAL KIT
94150	NATURAL VEGETABLE S/F(PSYLL.HUSK,ASPART) 3.4 GRAM/5.8 GRAM ORAL POWDER
94233	NATURAL VEGETABLE POWDER 3.4 GRAM/11 GRAM ORAL
94251	HYFIBER WITH FOS 11 GRAM/30 ML ORAL LIQUID
94274	HYFIBER 3 GRAM/4 GRAM ORAL POWDER
94271	ACACIA 3 GRAM/4 GRAM ORAL POWDER
95960	PSYLLIUM SEED (WITH DEXTROSE) ORAL PACKET
96142	NATURAL FIBER 3.2 GRAM/5.95 GRAM ORAL POWDER
96129	PSYLLIUM HUSK (ASPARTAME) 3.2 GRAM/5.95 GRAM ORAL POWDER
97399	KONSYL SUGAR-FREE (ASPARTAME) 3.5 GRAM ORAL POWDER PACKET
183590	MUCILIN SF 3.5 GRAM ORAL POWDER PACKET
97391	PSYLLIUM HUSK (ASPARTAME) 3.5 GRAM ORAL POWDER PACKET
97404	KONSYL SUGAR-FREE (ASPARTAME) ORAL POWDER
123286	METAMUCIL SUGAR-FREE (ASPARTAME) ORAL POWDER
123728	NATURAL VEGETABLE SUGAR FREE (ASPARTAME) ORAL POWDER
97403	PSYLLIUM SEED (ASPARTAME) ORAL POWDER
97928	GAVILYTE-N 420 GRAM ORAL SOLUTION
98051	EASY FIBER 3 GRAM/3.5 GRAM ORAL POWDER
122281	FIBER (DEXTRIN) 3 GRAM/3.5 GRAM ORAL POWDER
122285	FIBER POWDER 3 GRAM/3.5 GRAM ORAL
98041	DEXTRIN 3 GRAM/3.5 GRAM ORAL POWDER
98399	CASTOR OIL 100 % ORAL
99693	MILK OF MAGNESIA CONCENTRATED 2,400 MG/10 ML ORAL SUSPENSION
103996	BENEFIBER PLUS CALCIUM 3 GRAM-300 MG/8.8 GRAM ORAL POWDER
103986	WHEAT DEXTRIN 3 GRAM-CALCIUM GLUC,LACTATE 300 MG/8.8 GRAM ORAL POWDER
105979	COLYTE WITH FLAVOR PACKS 227.1 GRAM-21.5 GRAM-6.36 GRAM ORAL SOLUTION
106231	SUPREP BOWEL PREP KIT 17.5 GRAM-3.13 GRAM-1.6 GRAM ORAL SOLUTION
106061	SODIUM,POTASSIUM,MAG SULFATES 17.5 GRAM-3.13 GRAM-1.6 GRAM ORAL SOLN
106063	WAL-MUCIL NATURAL FIBER LAXATIVE 3.4 GRAM/12 GRAM ORAL POWDER
107785	METAMUCIL SUGAR-FREE (ASPARTAME) 3.3 GRAM/5.95 GRAM ORAL POWDER
107784	PSYLLIUM HUSK (ASPARTAME) 3.3 GRAM/5.95 GRAM ORAL POWDER
109667	BENEFIBER S/F (WHEAT DEXTRIN) 3 GRAM/6 GRAM ORAL POWDER PACKET
109664	WHEAT DEXTRIN (WITH ASPARTAME) 3 GRAM/6 GRAM ORAL POWDER PACKET
109750	FIBER LAXATIVE (PSYLLIUM HUSK/SUGAR) 3.4 GRAM/7 GRAM ORAL POWDER
109785	NATURAL PSYLLIUM FIBER 3.4 GRAM/5.8 GRAM ORAL POWDER
109912	NATURAL FIBER LAXATIVE (SUGAR) 3.4 GRAM/12 GRAM ORAL POWDER
111428	EASY FIBER (MALTODEXTRIN) 3 GRAM/6 GRAM ORAL POWDER PACKET
111385	MALTODEXTRIN-ASPARTAME 3 GRAM/6 GRAM ORAL POWDER PACKET
111429	FIBER GUMMIES 2.5 GRAM CHEWABLE TABLET
112551	COLOX 750 MG CAPSULE
112773	METHYLCELLULOSE (LAXATIVE) ORAL POWDER PACKET
112927	PHENOLPHTHALEIN IN MINERAL OIL 200 MG/15 ML ORAL EMULSION
113201	DOCUSATE SODIUM 50 MG TABLET
113221	PHENOLPHTHALEIN 65 MG-DOCUSATE CALCIUM 60 MG CAPSULE
113272	PHENOLPHTHALEIN 60 MG CHEWABLE TABLET
113306	BISACODYL-MAG CIT-PHENOLPHTHAL KIT
113343	PHENOLPHTHALEIN, YELLOW 135 MG TABLET
113355	DOCUSATE POTASSIUM 240 MG CAPSULE
113425	PEG-ELECTROLYTE SOLUTION 420 GRAM ORAL SOLUTION
113471	PHENOLPHTHALEIN 60 MG TABLET
113537	PSYLLIUM-BRAN 3.4 G ORAL WAFER
113574	PHENOLPHTHALEIN 130 MG TABLET
113622	PHENOLPHTHALEIN, YELLOW 15 MG/5 ML ORAL LIQUID
113671	PHENOLPHTHALEIN-DOCUSATE SODIUM 90 MG-83 MG CAPSULE
113697	MAGNESIUM HYDROXIDE 400 MG/5 ML ORAL SUSPENSION
113700	SENNA 217 MG TABLET
114063	PHENOLPHTHALEIN, YELLOW 90 MG CHEWABLE TABLET
114073	PHENOLPHTHALEIN 90 MG TABLET
114124	CASANTHRANOL-DOCUSATE POT 30 MG-100 MG CAPSULE
114214	FIBER TABLET
114292	SENNA 187 MG TABLET
114303	PHENOLPHTHALEIN-DOCUSATE SODIUM 130 MG-230 MG CAPSULE
114356	PSYLLIUM-BRAN ORAL POWDER
114428	PHENOLPHTHALEIN-DOCUSATE SODIUM 65 MG-100 MG TABLET
114488	SOD PHOS MONO-SOD PHOS DIBASIC 1.5 GRAM (1.102-0.398) TABLET
114494	DEHYDROCHOLIC ACID-PHLPHTH-DSS 45 MG-30 MG-200 MG CAPSULE
114502	CASCARA SAGRADA ORAL FLUID EXTRACT
114523	PSYLLIUM EFFERVESCENT 43 % ORAL PACKET
114530	PHENOLPHTHALEIN, YELLOW 97.2 MG CHEWABLE TABLET
114556	DEHYDROCHOLIC ACID-DSS 50 MG-100 MG CAPSULE
114567	PHENOLPHTHALEIN-DOCUSATE SODIUM 65 MG-75 MG TABLET
120899	CITRUCEL SUGAR FREE ORAL POWDER
114663	METHYLCELLULOSE (LAXATIVE) ORAL POWDER
114724	SENNA 600 MG TABLET
114725	DOCUSATE POTASSIUM 100 MG CAPSULE
114726	MAGNESIUM SULFATE (LAXATIVE) 4 GRAM/15 ML ORAL LIQUID
114727	MAGNESIUM CITRATE 4 GRAM ORAL PACKET
114822	CASANTHRANOL-DOCUSATE SODIUM 30 MG-100 MG TABLET
119023	WOMEN'S LAXATIVE (BISACODYL) 5 MG TABLET
115007	BISACODYL 5 MG TABLET
115594	SENNA-DOCUSATE SODIUM CAPSULE
115595	SENNA-DOCUSATE SODIUM TABLET
115604	SENNOSIDES 12 MG CAPSULE
115605	SENNOSIDES 20 MG TABLET
115606	SENNOSIDES 25 MG/15 ML ORAL LIQUID
115607	SENNOSIDES 25 MG CHEWABLE TABLET
116354	SENNA-BISACODYL-DOCUSATE KIT
116355	DANTHRON-DOCUSATE CALCIUM 50 MG-60 MG CAPSULE
116356	DANTHRON-DOCUSATE SODIUM 25 MG-50 MG CAPSULE
116357	DANTHRON-DOCUSATE SODIUM 50 MG-100 MG TABLET
116358	DANTHRON-DOCUSATE SODIUM 75 MG-150 MG TABLET
116359	PHENOLPHTHALEIN-DOCUSATE SODIUM 60 MG-100 MG TABLET
116360	MINERAL OIL-DOCUSATE SODIUM ORAL EMULSION
116361	DOCUSATE CALCIUM 50 MG CAPSULE
116362	DOCUSATE SODIUM 240 MG CAPSULE
116363	DOCUSATE SODIUM 50 MG/ML ORAL SOLUTION
116580	PHENOLPHTHALEIN 30 MG CHEWABLE TABLET
116581	BRAN 800 MG CHEWABLE TABLET
116582	BRAN 1,000 MG TABLET
116583	BRAN 800 MG TABLET
116584	BRAN 1,000 MG ORAL WAFER
116585	BRAN 5 GRAM ORAL WAFER
116586	BRAN FLAKES, ORAL
117054	OAT BRAN 850 MG CHEWABLE TABLET
116587	BRAN 850 MG CHEWABLE TABLET
117112	CASANTHRANOL-DOCUSATE SODIUM ORAL SYRUP
117170	SENNOSIDES-PRUNES 12 MG-50 MG CAPSULE
117526	CASTOR OIL 36.4 % ORAL EMULSION
117674	CALCIUM CARB-IPECAC-CHAM FLW ORAL PELLET
117876	METHYLCELLULOSE (LAXATIVE) 4 GRAM/30 ML ORAL LIQUID
117992	PEPSIN-RHUBARB ORAL GRANULES
118054	MAGNESIUM-TARTARIC ACID-RHUBARB ORAL GRANULES
118091	POT-PICRIC AC-HERB-YELLOW JAS TABLET
118132	SENNA-FENNEL TABLET
119441	CELLULOSE 75 % ORAL POWDER
119751	SENNA LEAF EXTRACT 176 MG/5 ML ORAL SYRUP
119838	MALTODEXTRIN ORAL POWDER
120094	BENEFIBER PLUS CALCIUM SUGAR FREE(GGUM) 3 GRAM-300 MG/7 GRAM ORAL PWDR
120090	GUAR GUM-CALCIUM 3 GRAM-300 MG/7 GRAM ORAL POWDER
120114	MALTODEXTRIN-FRUCTOOLIGOSACCHARIDES 5.5 G/15 ML ORAL LIQUID
121610	NATURAL FIBER LAXATIVE SMOOTH TEXTURE 3.4 GRAM/5.8 GRAM ORAL POWDER
120126	PSYLLIUM 3.4 GRAM/5.8 GRAM ORAL POWDER
120216	METHYLCELLULOSE (LAXATIVE) 2 GRAM/10.7 GRAM ORAL POWDER
120217	METHYLCELLULOSE (LAXATIVE) 2 GRAM/10.7 GRAM ORAL PACKET
120470	BENEFIBER CLEAR SUGAR FREE(DEXTRIN) 3 GRAM/3.5 GRAM ORAL POWDER PACKET
120587	FIBER LAXATIVE (PSYLLIUM SEED/SUGAR) 3.4 GRAM/12 GRAM ORAL POWDER
120586	PSYLLIUM SEED (SUGAR) 3.4 GRAM/12 GRAM ORAL POWDER
120599	PSYLLIUM SEED-SACCHARIN ORAL POWDER
120635	SODIUM PHOSPHATES 7.2 GRAM-2.7 GRAM/15 ML ORAL LIQUID
120639	FIBER CHEWABLE TABLET
120692	MAGNESIUM HYDROXIDE 2,400 MG/10 ML ORAL SUSPENSION
121664	HALFLYTELY-BISACODYL BOWEL KIT 5 MG X 2 (10 MG)-210 GRAM ORAL
121661	BISACODYL 5 MG X 2 (10 MG)-PEG 210 GRAM-ELECTROLYTE SOLUTION ORAL KIT
121695	FIBER PLUS MULITVITAMIN 2 GRAM-200 MCG CHEWABLE TABLET
121686	ACACIA-INULIN-CELLULOSE-MULTIVIT,MIN-FA 2 GRAM-200 MCG CHEWABLE TABLET
121693	FIBER PLUS WEIGHT MANAGEMENT 2 GRAM-100 MCG CHEWABLE TABLET
121687	ACACIA-INULIN-CELLULOSE-CHROM POLY-GRN TEA 2 GRAM-100 MCG CHEWABLE TAB
122306	NATURAL VEGETABLE POWDER (PSYLLIUM/SUCROSE) 3.4 GRAM/7 GRAM ORAL
123884	METAMUCIL (WITH SUGAR) 3.4 GRAM/7 GRAM ORAL POWDER
157417	FIBER (PSYLLIUM HUSK-SUGAR) 3.4 GRAM/7 GRAM ORAL POWDER
157544	WAL-MUCIL FIBER (SUGAR) 3.4 GRAM/7 GRAM ORAL POWDER
169661	DAILY FIBER (PSYLLIUM-SUCROSE) 3.4 GRAM/7 GRAM ORAL POWDER
181706	GERI-MUCIL (SUGAR) 3.4 GRAM/7 GRAM ORAL POWDER
182128	MULTIHEALTH FIBER (SUGAR) 3.4 GRAM/7 GRAM ORAL POWDER
122303	PSYLLIUM HUSK (WITH SUGAR) 3.4 GRAM/7 GRAM ORAL POWDER
122362	NATURAL FIBER LAXATIVE (ASPARTAME) 3.4 GRAM/5.8 GRAM ORAL POWDER
124307	METAMUCIL SUGAR-FREE (ASPARTAME) 3.4 GRAM/5.8 GRAM ORAL POWDER
124502	NATURAL FIBER SUPPLEMENT (ASPARTAME) 3.4 GRAM/5.8 GRAM ORAL POWDER
155804	METAMUCIL MULTIHEALTH FIBER 3.4 GRAM/5.8 GRAM ORAL POWDER
157415	FIBER (WITH ASPARTAME) 3.4 GRAM/5.8 GRAM ORAL POWDER
157545	WAL-MUCIL FIBER (ASPARTAME) 3.4 GRAM/5.8 GRAM ORAL POWDER
161526	GERI-MUCIL (ASPARTAME) 3.4 GRAM/5.8 GRAM ORAL POWDER
166806	NATURAL DAILY FIBER 3.4 GRAM/5.8 GRAM ORAL POWDER
181672	MULTIHEALTH FIBER 3.4 GRAM/5.8 GRAM ORAL POWDER
122321	PSYLLIUM HUSK (ASPARTAME) 3.4 GRAM/5.8 GRAM ORAL POWDER
157418	FIBER (PSYLLIUM HUSK-SUGAR) 3.4 GRAM/11 GRAM ORAL POWDER
167787	KONSYL (SUGAR) 3.4 GRAM/11 GRAM ORAL POWDER
173028	METAMUCIL (WITH SUGAR) 3.4 GRAM/11 GRAM ORAL POWDER
122340	PSYLLIUM HUSK (WITH SUGAR) 3.4 GRAM/11 GRAM ORAL POWDER
124309	METAMUCIL (WITH SUGAR) 3.4 GRAM/12 GRAM ORAL POWDER
124498	NATURAL VEGETABLE POWDER 3.4 GRAM/12 GRAM ORAL
157416	FIBER (PSYLLIUM HUSK-SUGAR) 3.4 GRAM/12 GRAM ORAL POWDER
167788	KONSYL (SUGAR) 3.4 GRAM/12 GRAM ORAL POWDER
172669	DAILY FIBER (PSYLLIUM-SUCROSE) 3.4 GRAM/12 GRAM ORAL POWDER
181707	GERI-MUCIL (SUGAR) 3.4 GRAM/12 GRAM ORAL POWDER
122361	PSYLLIUM HUSK (WITH SUGAR) 3.4 GRAM/12 GRAM ORAL POWDER
122498	CLEAR 2 GO 7 GRAM/7.5 GRAM ORAL POWDER
122448	MALTODEXTRIN-FRUCTOOLIGOSACCHARIDES 7 GRAM/7.5 GRAM ORAL POWDER
122499	LIQUID FIBER FLOW 7 GRAM/15 ML ORAL
122450	FRUCTOOLIGOSACCHARIDES-MALTODEXTRIN-POLYDEX 7 GRAM/15 ML ORAL LIQUID
122478	FIBER FLOW 7 GRAM/15 ML ORAL LIQUID
122452	FRUCTOOLIGOSACCHARIDE/MALTODEX/POLYDEX/SORB70 7 GRAM/15 ML ORAL LIQUID
122466	LIQUAFIBER 5 GRAM/15 ML ORAL SOLUTION IN PACKET
122464	MALTODEXTRIN-GLYCERIN 5 GRAM/15 ML ORAL SOLUTION IN PACKET
122530	CVF FIBER 7 GRAM/7.5 GRAM ORAL POWDER
122501	FIBER-MALTODEXTRIN-INULIN-FOS 7 GRAM/7.5 GRAM ORAL POWDER
122540	FIBER CLEAR 3 GRAM/4 GRAM ORAL POWDER
122535	MALTODEXTRIN-GUAR GUM 3 GRAM/4 GRAM ORAL POWDER
122631	HYFIBER WITH FOS 11 GRAM/30 ML ORAL LIQUID IN PACKET
122620	FRUCTOLIGOSACHARIDES-POLYDEXTROSE 11 GRAM/30 ML ORAL LIQUID IN PACKET
122868	INULIN-CHROMIUM-GREEN TEA-SORBITOL 2 GRAM-100 MCG CHEWABLE TABLET
123560	PEG 3350-ELECTROLYTES 227.1 GRAM-21.5 GRAM-6.36 GRAM SOLUTION
123565	HALFLYTELY-BISACODYL W-FLAVOR PACK 5 MG-210 GRAM ORAL KIT
170935	PEG-PREP 5 MG-210 GRAM ORAL KIT
170953	GAVILYTE-H AND BISACODYL 5 MG-210 GRAM ORAL KIT
123563	BISACODYL 5 MG-PEG 210 GRAM-ELECTROLYTE SOLUTION ORAL KIT
123574	WHEAT DEXTRIN 3 GRAM/3.5 GRAM ORAL POWDER PACKET
123676	BENEFIBER SUGAR FREE (DEXTRIN) 3 GRAM/4.6 GRAM ORAL POWDER
123673	WHEAT DEXTRIN (WITH ASPARTAME) 3 GRAM/4.6 GRAM ORAL POWDER
123819	BENEFIBER + CALCIUM SUGAR-FREE 3 GRAM-200 MG/6 GRAM ORAL POWDER
123678	WHEAT DEXTRIN-CALCIUM GLUC,LACT-ASPARTAM 3 GRAM-200MG/6 GRAM ORAL POWD
123716	EASY FIBER (WHEAT DEXTRIN) 1 GRAM-100 MG CALCIUM CHEWABLE TABLET
123714	WHEAT DEXTRIN-CALCIUM CARBONATE 1 GRAM-100 MG CALCIUM CHEWABLE TABLET
170446	FIBER GUMMIES (WITH CHROMIUM) 2 GRAM-100 MCG CHEWABLE TABLET
124279	INULIN-CHROMIUM PICOLINATE 2 GRAM-100 MCG CHEWABLE TABLET
124326	BENEFIBER (WHEAT DEXTRIN) 1 GRAM TABLET
124323	WHEAT DEXTRIN 1 GRAM TABLET
124368	INULIN 2.5 GRAM CHEWABLE TABLET
124537	FIBER CHOICE (INULIN-SORBITOL) 1.5 GRAM CHEWABLE TABLET
124518	INULIN-SORBITOL 1.5 GRAM CHEWABLE TABLET
124534	PEDIA-LAX FIBER GUMMIES 2 GRAM CHEWABLE TABLET
124524	POLYDEXTROSE-XYLITOL 2 GRAM CHEWABLE TABLET
124528	PSYLLIUM HUSK-LAXATIVE COMBINATION NO.1 750 MG CAPSULE
124642	ACAC-INULIN-CELL.-CHROM-GR TEA ORAL
124644	ACACIA ORAL
124645	ACACIA-INULIN-CELLUL-MV-MIN-FA ORAL
125454	ALOPHEN ORAL
125739	AMITIZA ORAL
127060	BENEFIBER (GUAR GUM) ORAL
127061	BENEFIBER (WHEAT DEXTRIN) ORAL
127062	BENEFIBER + CALCIUM SUGAR-FREE ORAL
127063	BENEFIBER CLEAR SF (DEXTRIN) ORAL
127064	BENEFIBER PLUS CALCIUM ORAL
127065	BENEFIBER PLUS CALCIUM SF (GG) ORAL
127066	BENEFIBER PLUS HEART HEALTH ORAL
127067	BENEFIBER S/F (WHEAT DEXTRIN) ORAL
127068	BENEFIBER SUGAR FREE (DEXTRIN) ORAL
127069	BENEFIBER SUGAR FREE(GUAR GUM) ORAL
127324	BILE SALTS-CAPS-CASC-PHENOLPTH ORAL
127401	BISA-LAX ORAL
127403	BISACODYL MISC
127404	BISACODYL ORAL
127406	BISACODYL-MAG CIT-PHENOLPHTHAL MISC
127407	BISACODYL-MAGNESIUM CITRATE MISC
127408	BISACODYL-PEG-ELECTROLYTE SOLN ORAL
127409	BISACODYL-SOD BIPHOS-SOD PHOS MISC
127439	BLACK DRAUGHT LAXATIVE ORAL
127440	BLACK DRAUGHT SENNA LAXATIVE ORAL
127603	BRAN ORAL
128024	CALCIUM CARB-IPECAC-CHAM FLW ORAL
128114	CALCIUM POLYCARBOPHIL ORAL
128119	CALCIUM STOOL SOFTENER ORAL
128515	CASANTHRANOL ORAL
128516	CASANTHRANOL-DOCUSATE POT ORAL
128517	CASANTHRANOL-DOCUSATE SODIUM ORAL
128519	CASCARA SAGRADA ORAL
128520	CASCARA SAGRADA-MAG HYDROXIDE ORAL
128521	CASCARA SAGRADA-PHENOLPHTH ORAL
128535	CASTOR OIL ORAL
128650	CELLULOSE ORAL
128894	CHEWABLE FIBER ORAL
128940	CHILDREN'S BENEFIBER ORAL
129174	CHOCOLATE LAXATIVE ORAL
129269	CILIUM ORAL
129327	CITRATE OF MAGNESIA ORAL
129336	CITROMA ORAL
129338	CITRUCEL ORAL
129339	CITRUCEL SUGAR FREE ORAL
129372	CLEAR 2 GO ORAL
129379	CLEAR SOLUBLE FIBER ORAL
129392	CLEARLAX ORAL
129626	COL-RITE ORAL
129629	COLACE ORAL
129734	COLOX ORAL
129737	COLYTE WITH FLAVOR PACKS ORAL
129930	CONSTULOSE ORAL
130024	CORRECTIVE LAXATIVE ORAL
130025	CORRECTOL ORAL
130334	CVF FIBER ORAL
130509	DANTHRON-DOCUSATE CALCIUM ORAL
130510	DANTHRON-DOCUSATE SODIUM ORAL
130610	DEHYDROCHOLIC ACID-DSS ORAL
130611	DEHYDROCHOLIC ACID-PHLPHTH-DSS ORAL
130910	DEXTRIN ORAL
131093	DICASOL ORAL
131262	DIOCTO ORAL
131263	DIOCTYL ORAL
131391	DOC-Q-LACE ORAL
131392	DOC-Q-LAX ORAL
131403	DOCU ORAL
131404	DOCU SOFT ORAL
131405	DOCUPRENE ORAL
131406	DOCUSATE CALCIUM ORAL
131407	DOCUSATE POTASSIUM ORAL
131409	DOCUSATE SODIUM ORAL
131413	DOCUSIL ORAL
131414	DOCUSOFT S ORAL
131418	DOK ORAL
131419	DOK PLUS ORAL
131573	DSS ORAL
131580	DUCODYL ORAL
131586	DULCOLAX BALANCE ORAL
131587	DULCOLAX BOWEL PREP KIT MISC
131588	DULCOLAX ORAL
131590	DULCOLAX STOOL SOFTENER ORAL
131727	EASY FIBER (WHEAT DEXTRIN) ORAL
131728	EASY FIBER ORAL
131755	EASY-LAX ORAL
131756	EASY-LAX PLUS ORAL
132243	EPSOM SALT ORAL
132246	EQUALACTIN ORAL
132483	EX-LAX (SENNOSIDES) ORAL
132484	EX-LAX MAXIMUM STRENGTH ORAL
132485	EX-LAX MILK OF MAGNESIA ORAL
132486	EX-LAX ULTRA ORAL
132725	FEMATROL LAXATIVE ORAL
132872	FIBER CHOICE (INULIN-SORBITOL) ORAL
132873	FIBER CHOICE PLUS CALCIUM ORAL
132874	FIBER CHOICE WEIGHT MANAGEMENT ORAL
132875	FIBER CLEAR ORAL
132877	FIBER FLOW ORAL
132878	FIBER GUMMIES ORAL
132879	FIBER LAXATIVE (PSYLLIUM) S/F ORAL
132880	FIBER LAXATIVE ORAL
132881	FIBER LAXATIVE-ORANGE ORAL
132882	FIBER ORAL
132883	FIBER PLUS CALCIUM ORAL
132884	FIBER PLUS MULITVITAMIN ORAL
132885	FIBER PLUS WEIGHT MANAGEMENT ORAL
132886	FIBER POWDER ORAL
132887	FIBER SELECT GUMMIES ORAL
132888	FIBER SMOOTH (SUCROSE) ORAL
132889	FIBER SMOOTH ORAL
132890	FIBER SUPPLEMENT ORAL
132891	FIBER THERAPY (PSYLLIUM) ORAL
132892	FIBER THERAPY (PSYLLIUM/SUGAR) ORAL
132893	FIBER THERAPY LAXATIVE ORAL
132894	FIBER THERAPY ORAL
132895	FIBER THERAPY SUGAR FREE ORAL
132896	FIBER-CAPS ORAL
132897	FIBER-EZE ORAL
132898	FIBER-LAX ORAL
132899	FIBER-MALTODEXTRIN-INULIN-FOS ORAL
132900	FIBER-STAT ORAL
132901	FIBER-TABS ORAL
132902	FIBERCON ORAL
132905	FIBERTAB ORAL
133014	FLEET LAXATIVE ORAL
133017	FLEET PREP KIT #1 MISC
133018	FLEET PREP KIT #3 MISC
133373	FOS-MALTO-POLYDEXTROSE-SORB 70 ORAL
133374	FOS-MALTODEXTRIN-POLYDEXTROSE ORAL
133430	FRUCTOLIGOSACCHARIDES-POLYDEX ORAL
133552	GAVILAX ORAL
133553	GAVILYTE-C ORAL
133554	GAVILYTE-G ORAL
133555	GAVILYTE-N ORAL
133616	GENFIBER (PSYLLIUM) ORAL
133647	GENTLE LAXATIVE ORAL
133654	GENTLELAX ORAL
133940	GLYCOLAX ORAL
133968	GOLYTELY ORAL
134072	GUAR GUM ORAL
134073	GUAR GUM-CALCIUM CARBONATE ORAL
134074	GUAR GUM-CALCIUM ORAL
134147	HALFLYTELY-BISACODYL BOWEL KIT ORAL
134148	HALFLYTELY-BISACODYL W-FLAV PK ORAL
134216	HEALTHYLAX ORAL
134553	HYDROCIL INSTANT ORAL
134554	HYDROCIL ORAL
134685	HYFIBER ORAL
135173	INULIN ORAL
135175	INULIN-CHROM-GRN TEA-SORBITOL ORAL
135176	INULIN-CHROMIUM PICOLINATE ORAL
135177	INULIN-SORBITOL ORAL
135178	INULIN-VIT D3-CA CARB-SORBITOL ORAL
135611	KAO-TIN (DOCUSATE CALCIUM) ORAL
135618	KAOPECTATE (DOCUSATE CALCIUM) ORAL
135790	KONDREMUL ORAL
135791	KONSYL (SUGAR) ORAL
135792	KONSYL (WITH ASPARTAME) ORAL
135793	KONSYL EASY MIX ORAL
135794	KONSYL FIBER ORAL
135795	KONSYL ORAL
135796	KONSYL-D ORAL
135821	KRISTALOSE ORAL
135926	LACTULOSE ORAL
136034	LAX STOOL SOFTENER WITH SENNA ORAL
136035	LAXA CLEAR ORAL
136037	LAXATIVE FEMININE ORAL
136038	LAXATIVE MAXIMUM STRENGTH ORAL
136039	LAXATIVE ORAL
136040	LAXATIVE PEG 3350 ORAL
136041	LAXATIVE PILLS ORAL
136042	LAXATIVE PILLS REGULAR ORAL
136043	LAXATIVE PLUS STOOL SOFTENER ORAL
136045	LAXATIVE VEGETABLE (SUGARS) ORAL
136046	LAXATIVE-SENNA ORAL
136047	LAXMAR (WITH SUGAR) ORAL
136048	LAXMAR ORAL
136049	LAXMAR SUGAR FREE ORAL
136357	LIQUAFIBER ORAL
136371	LIQUID FIBER FLOW ORAL
136433	LO-SO PREP MISC
136542	LUBIPROSTONE ORAL
136692	MAG HYDROXIDE IN MINERAL OIL ORAL
136727	MAGNESIUM CITRATE ORAL
136734	MAGNESIUM HYDROXIDE ORAL
136748	MAGNESIUM SULFATE (LAXATIVE) ORAL
136763	MAGNESIUM-TARTARIC AC-RHUBARB ORAL
136780	MALT EXTRACT ORAL
136783	MALTODEXTRIN-ASPARTAME ORAL
136784	MALTODEXTRIN-FRUCTOOLIGOSACCH ORAL
136785	MALTODEXTRIN-GLYCERIN ORAL
136786	MALTODEXTRIN-GUAR GUM ORAL
136972	MEDI-LAX ORAL
136976	MEDI-MUCIL ORAL
136977	MEDI-NATURAL ORAL
136978	MEDI-NATURAL SENNA-STOOL ORAL
137237	METAFIBER (SUCROSE) ORAL
137238	METAFIBER ORAL
137240	METAMUCIL CLEAR-NATURAL (INUL) ORAL
137241	METAMUCIL FIBER SINGLES ORAL
137242	METAMUCIL ORAL
137243	METAMUCIL PLUS CALCIUM ORAL
137244	METAMUCIL SMOOTH TEXTURE ORAL
137245	METAMUCIL SMOOTH TEXTURE S/F ORAL
137246	METAMUCIL SUGAR FREE ORAL
137247	METAMUCIL SUGAR-FREE (ASPART) ORAL
137248	METAMUCIL SUNRISE ORAL
137249	METAMUCIL SUNRISE SMOOTH ORAL
137349	METHYLCELLULOSE (LAXATIVE) ORAL
137350	METHYLCELLULOSE (WITH SUGAR) ORAL
137551	MILK OF MAGNESIA CONCENTRATED ORAL
137552	MILK OF MAGNESIA ORAL
137574	MINERAL OIL EXTRA HEAVY ORAL
137576	MINERAL OIL HEAVY ORAL
137577	MINERAL OIL LAXATIVE ORAL
137581	MINERAL OIL ORAL
137585	MINERAL OIL-CHONDRUS ORAL
137587	MINERAL OIL-DOCUSATE SODIUM ORAL
137651	MIRALAX ORAL
137857	MOVIPREP ORAL
137883	MUCILLOID ORAL
138408	NATURAL FIBER (WHEAT DEXTRIN) ORAL
138409	NATURAL FIBER LAXATIVE ORAL
138410	NATURAL FIBER LAXATIVE S/F ORAL
138411	NATURAL FIBER LAXATIVE SMOOTH ORAL
138412	NATURAL FIBER LAXATIVE THERAPY ORAL
138413	NATURAL FIBER LAXATIVE(ASPART) ORAL
138414	NATURAL FIBER ORAL
138415	NATURAL FIBER SUPPLEMENT ORAL
138419	NATURAL LAXATIVE ORAL
138421	NATURAL POWDER ORAL
138422	NATURAL PSYLLIUM FIBER ORAL
138423	NATURAL PSYLLIUM ORAL
138424	NATURAL SENNA LAXATIVE ORAL
138426	NATURAL VEGETABLE (PSYLLIUM) ORAL
138427	NATURAL VEGETABLE FIBER ORAL
138428	NATURAL VEGETABLE LAXATIVE ORAL
138429	NATURAL VEGETABLE LAXATIXE ORAL
138430	NATURAL VEGETABLE ORAL
138431	NATURAL VEGETABLE ORANGE ORAL
138432	NATURAL VEGETABLE POWDER ORAL
138433	NATURAL VEGETABLE POWDER, S/F ORAL
138434	NATURAL VEGETABLE REGULAR ORAL
138435	NATURAL VEGETABLE SF (ASPART) ORAL
138441	NATURLAX ORAL
139053	NULYTELY ORAL
139054	NULYTELY WITH FLAVOR PACKS ORAL
139178	NUTRISOURCE FIBER ORAL
139212	NVP ORAL
139240	OAT BRAN ORAL
139274	OCL ORAL
139602	ORAL SALINE LAXATIVE ORAL
139694	OSMOPREP ORAL
139843	P-COL RITE ORAL
140183	PEDIA-LAX FIBER GUMMIES ORAL
140184	PEDIA-LAX ORAL
140186	PEDIA-LAX STOOL SOFTENER ORAL
140187	PEDIA-LAX STRIP ORAL
140263	PEG 3350-ELECTROLYTES ORAL
140264	PEG 3350-ELECTROLYTES-VIT C ORAL
140273	PEG-3350 WITH FLAVOR PACKS ORAL
140275	PEG-ELECTROLYTE SOLN ORAL
140369	PEPSIN-RHUBARB ORAL
140394	PERDIEM ORAL
140395	PERDIEM OVERNIGHT RELIEF ORAL
140401	PERI-COLACE ORAL
140563	PHENOLPHTHALEIN IN MINERAL OIL ORAL
140565	PHENOLPHTHALEIN ORAL
140566	PHENOLPHTHALEIN, YELLOW ORAL
140567	PHENOLPHTHALEIN-DOCUSATE CA ORAL
140568	PHENOLPHTHALEIN-DOCUSATE NA ORAL
140691	PHILLIPS LIQUI-GELS ORAL
140692	PHILLIPS MILK OF MAGNESIA ORAL
140711	PHOSPHATE LAXATIVE ORAL
141070	POLYDEXTROSE-XYLITOL ORAL
141082	POLYETHYLENE GLYCOL 3350 ORAL
141165	POT-PICRIC AC-HERB-YELLOW JAS ORAL
141522	PREPARATION CLEANSING ORAL
141787	PROMOLAXIN ORAL
141994	PSYLLIUM EFFERVESCENT ORAL
141995	PSYLLIUM HUSK (ASPARTAME) ORAL
141997	PSYLLIUM HUSK ORAL
141998	PSYLLIUM HUSK-CALCIUM ORAL
141999	PSYLLIUM HUSK-LAXATIVE NO.1 ORAL
142000	PSYLLIUM HUSK (WITH SUGAR) ORAL
142001	PSYLLIUM ORAL
142002	PSYLLIUM SEED (ASPARTAME) ORAL
142003	PSYLLIUM SEED (WITH DEXTROSE) ORAL
142004	PSYLLIUM SEED-SACCHARIN ORAL
142005	PSYLLIUM SEED (SUGAR) ORAL
142006	PSYLLIUM-BRAN ORAL
142032	PURELAX ORAL
142353	REGULOID (DEXTROSE) ORAL
142354	REGULOID ORAL
142355	REGULOID, SUGAR FREE ORAL
142373	RELIABLE GENTLE LAXATIVE ORAL
143140	SEN-O-TAB ORAL
143141	SENEXON ORAL
143142	SENEXON-S ORAL
143146	SENNA CONCENTRATE ORAL
143147	SENNA LAX ORAL
143148	SENNA LAXATIVE ORAL
143149	SENNA LEAF EXTRACT ORAL
143152	SENNA ORAL
143153	SENNA PLUS ORAL
143154	SENNA PROMPT ORAL
143155	SENNA SOFT ORAL
143156	SENNA WITH DOCUSATE SODIUM ORAL
143157	SENNA-BISACODYL-DOCUSATE MISC
143158	SENNA-BISACODYL-MAGNESIUM MISC
143159	SENNA-C ORAL
143160	SENNA-C PLUS ORAL
143161	SENNA-EXTRA ORAL
143162	SENNA-FENNEL ORAL
143163	SENNA-GEN ORAL
143164	SENNA-HERBAL DRUGS ORAL
143165	SENNA-PSYLLIUM ORAL
143166	SENNA-S ORAL
143167	SENNA (WITH SUGAR) ORAL
143168	SENNAGEN ORAL
143169	SENNALAX-S ORAL
143170	SENNO ORAL
143171	SENNOSIDES ORAL
143172	SENNOSIDES-DOCUSATE SODIUM ORAL
143173	SENNOSIDES-PRUNES ORAL
143174	SENNOSIDES-PSYLLIUM ORAL
143175	SENOKOT ORAL
143176	SENOKOT TO GO ORAL
143177	SENOKOT-S ORAL
143178	SENOKOTXTRA ORAL
143299	SILACE ORAL
143543	SMOOTHLAX ORAL
143575	SOD PHOS MONO &DIBAS-CELLULOSE ORAL
143576	SOD PHOS MONO-SOD PHOS DIBASIC ORAL
143688	SODIUM PHOSPHATES ORAL
143690	SODIUM PHOSPHATES-PRAMOX-GLY MISC
143714	SODIUM,POTASSIUM,&MAG SULFATES ORAL
143720	SOF-LAX ORAL
143771	SOLUBLE FIBER ORAL
143772	SOLUBLE FIBER SUGAR FREE ORAL
143773	SOLUBLE FIBER THERAPY ORAL
144018	STOOL SOFTENER ORAL
144019	STOOL SOFTENER-LAXATIVE ORAL
144020	STOOL SOFTENER-STIMULANT LAXAT ORAL
144302	SUPREP ORAL
144388	SURFAK ORAL
145399	TRIDRATE MISC
145421	TRILYTE WITH FLAVOR PACKETS ORAL
145865	UNIFIBER ORAL
146160	VEGETABLE LAXATIVE ORAL
146161	VEGETABLE LAXATIVE SUGAR FREE ORAL
146380	VISICOL ORAL
146762	WAL-MUCIL FIBER ORAL
146763	WAL-MUCIL NATURAL FIBER LAX ORAL
146764	WAL-MUCIL WITH CALCIUM ORAL
146772	WAL-PHOSPHATE ORAL
146849	WHEAT BRAN ORAL
146850	WHEAT DEXTRIN (WITH ASPARTAME) ORAL
146851	WHEAT DEXTRIN ORAL
146852	WHEAT DEXTRIN-B6-FA-B12 ORAL
146853	WHEAT DEXTRIN-CALCIUM CARB ORAL
146854	WHEAT DEXTRIN-CALCIUM COMB #15 ORAL
146855	WHEAT DEXTRIN-CALCIUM15(ASPAR) ORAL
146916	WOMAN'S LAXATIVE ORAL
146917	WOMAN'S LAXATIVE-BISACODYL ORAL
146929	WOMEN'S GENTLE LAXATIVE ORAL
146930	WOMEN'S LAXATIVE ORAL
146936	WOMEN'S STOOL SOFTENER ORAL
148022	CASCARA/PPL/WHOLE BILE/CAPSAI
148023	CASCARA SAGRADA/PPL
148024	CASCARA SAGRADA/MAG HYDROX
148025	CASCARA SAGRADA
148026	SENNA/BISACODYL/DOCUSATE
148027	SENNA/BISACODYL/MAGNESIUM
148028	SENNA/DOCUSATE SODIUM
148029	SENNA/PSYLLIUM SEED
148030	SENNA/HERBAL DRUGS
148031	SENNA (WITH SUGAR)
148032	SENNOSIDES
148033	SENNA
148034	DANTHRON/DOCUSATE CALCIUM
148035	DANTHRON/DOCUSATE SODIUM
148037	BISACODYL/PHENOLPHTHALEIN/MAG
148038	BISACODYL/MAGNESIUM CITRATE
148039	BISACODYL/NAPH,MB-DB/SOAP
148040	BISACODYL/NAPH,MB-DB
148041	BISACODYL
148042	PHENOLPHTHALEIN/DOCUSAT/DHCAAC
148043	PHENOLPHTHALEIN/DOCUSATE CALC
148044	PHENOLPHTHALEIN/DOCUSATE
148045	PHENOLPHTHALEIN
148046	CASANTHRANOL/DOSS POTASSIUM
148047	CASANTHRANOL/DOCUSATE SODIUM
148048	CASANTHRANOL
148050	CASTOR OIL (LAXATIVE - STIMULANT)
148051	MINERAL OIL/DOCUSATE SODIUM
148052	MINERAL OIL/MAG HYDROX
148053	MINERAL OIL/CARRAGEENAN
148054	MINERAL OIL (LAXATIVE - LUBRICANT)
148055	DOCUSATE SODIUM/DHCAAC
148057	DOCUSATE CALCIUM
148058	DOCUSATE POTASSIUM
148059	DOCUSATE SODIUM
148060	MAGNESIUM SULFATE (LAXATIVE - SALINE AND OSMOTIC)
148061	MAGNESIUM CITRATE (LAXATIVE - SALINE AND OSMOTIC)
148062	MAGNESIUM HYDROXIDE (LAXATIVE - SALINE AND OSMOTIC)
148063	SODIUM PHOSPHATE,MONO-DIBASIC
148066	CALCIUM CARB/IPECAC/CHAMOMILE
148067	PSYLLIUM SEED (WITH DEXTROSE)
148068	PSYLLIUM SEED/SOD BICARB
148069	PSYLLIUM SEED/BRAN
148070	PSYLLIUM SEED (WITH SUGAR)
148071	PSYLLIUM SEED
148072	METHYLCELLULOSE (LAXATIVE - BULK FORMING)
148073	BRAN
148074	POTASS/PICRIC/HERBS/Y.JASMINE
148075	CALCIUM POLYCARBOPHIL
148078	MALT EXTRACT
148097	LACTULOSE
149142	INULIN
149205	FIBER
149255	ACACIA
149817	MAGNESIUM SULFATE/TTA/RHUBARB
149818	PEPSIN/RHUBARB
149944	GUAR GUM
150072	CELLULOSE
150145	PSYLLIUM SEED/ASPARTAME
150147	PSYLLIUM SEED/SACCHARIN
150150	MALTODEXTRIN
150676	SENNOSIDES/PRUNES
150865	PHENOLPHTHALEIN/MIN OIL/AGAR
151572	SENNA/FENNEL
151883	PSYLLIUM HUSK/ASPARTAME
151888	SENNOSIDES/DOCUSATE SODIUM
151915	SOD PHOSPHATE MBAS/SOD PHOS,DI
152040	POLYETHYLENE GLYCOL 3350
152228	PSYLLIUM HUSK
152447	NAPH,MB-DB/PRAMOXINE HCL/GLY
152496	GLYCERIN/MALTODEXTRIN
152591	WHEAT BRAN
152649	SENNA LEAF EXTRACT
152754	PSYLLIUM HUSK/CALCIUM CARB
152764	SENNOSIDES/PSYLLIUM HUSK
152769	CAL GLUCONATE/CAL LACTATE/GUM
152788	FRUCTOOLIGOSACCH/MALTODEXTRIN
152813	SODIUM CHLORIDE/NAHCO3/KCL/PEG
152814	SOD SULF/SODIUM/NAHCO3/KCL/PEG
152815	BISAC/NACL/NAHCO3/KCL/PEG 3350
152895	LUBIPROSTONE
152990	WHEAT DEXTRIN
153031	SOD PHOS MONO,DIBASIC/CELLULOS
153075	PEG3350/SOD SUL/NACL/KCL/ASB/C
153196	METHYLCELLULOSE (WITH SUGAR)
153237	PEG3350/SOD SULF,BICARB,CL/KCL
153323	GUAR GUM/CALCIUM CARBONATE
153429	ACAC/INULIN/C-LOSE/MV-MN/FOLIC
153430	ACAC/INUL/CELL/CHROM/GREEN TEA
153770	DEXTRIN
153782	WHEAT DEXTRIN/ASPARTAME
153796	PSYLLIUM HUSK (WITH SUGAR)
153876	FOS/MALTO/POLYDEXTROSE/SORB 70
153877	FOS/MALTODEXTRIN/POLYDEXTROSE
153878	FIBER/MALTODEXTRIN/INULIN/FOS
153921	MALTODEXTRIN/GUAR GUM
153954	FRUCTOOLIGOSACCHARIDES/POLYDEX
154043	INULIN/SORBITOL
154081	INULIN/VIT D3/CALCIUM/SORBITOL
154082	INULIN/CHROM/GREEN TEA/SORBITO
154271	WHEAT DEXTRIN/B6/FA/B12
154275	WHEAT DEXTRIN/CALC GLUC,LACT
154403	SODIUM, POTASSIUM,MAG SULFATES
154423	WHEAT DEXTRIN/CALCIUM/ASPARTAM
154439	WHEAT DEXTRIN/CALCIUM CARB
154718	INULIN/CHROMIUM PICOLINATE
154755	MALTODEXTRIN/ASPARTAME
154834	POLYDEXTROSE/XYLITOL
154839	PSYLLIUM HUSK/LAXATIVE NO.1
154987	FIBER THERAPY (METHYLCELLULOSE-SUGAR) 2 GRAM/19 GRAM ORAL POWDER
155164	SOLUBLE FIBER THERAPY 2 GRAM/19 GRAM ORAL POWDER
154975	METHYLCELLULOSE (WITH SUGAR) 2 GRAM/19 GRAM ORAL POWDER
155109	LACTULOSE 20 GRAM/30 ML ORAL SOLUTION
155165	LACTULOSE 10 GRAM/15 ML (15 ML) ORAL SOLUTION
156371	LAXACIN ORAL
156406	METAMUCIL MULTIHEALTH FIBER ORAL
156432	NATURAL VEG LAXATIVE(DEXTROSE) ORAL
157127	SENNA LEAF ORAL TEA
157192	NARCOSOFT (WITH LICORICE ROOT) 755 MG CAPSULE
157161	SENNA LEAF-PSYLLIUM-CASCARA-L.ACIDOPHILUS-HERBAL #195 755 MG CAPSULE
157826	PSYLLIUM HUSK 2.6 GRAM/4.1 GRAM ORAL POWDER
158534	FIBER (CALCIUM POLYCARBOPHIL) ORAL
158535	FIBER (DEXTRIN) ORAL
158536	FIBER (PSYLLIUM HUSK) ORAL
158537	FIBER (PSYLLIUM HUSK/SUGAR) ORAL
158538	FIBER (WITH ASPARTAME) ORAL
158539	FIBER CHOICE (INULIN) ORAL
158540	FIBER LAXATIVE (HUSK/SUGAR) ORAL
158541	FIBER LAXATIVE (PS.SEED/SUGAR) ORAL
158542	FIBER LAXATIVE (PSYLLIUM HUSK) ORAL
158543	FIBER THERAPY (PSYLLIUM SEED) ORAL
158544	FIBER THERAPY LAXATIVE (HUSK) ORAL
158661	INULIN-VIT D3-CALCIUM-SORBITOL ORAL
158739	METAFIBER (WITH DEXTROSE) ORAL
158800	NARCOSOFT ORAL
158810	NATURAL VEG S/F(P.HUSK,ASPART) ORAL
159004	SENNA LEAF ORAL
159005	SENNA/PSYLL/CASC/L.ACID/HB#195 ORAL
159071	TOTAL FIBER ORAL
159154	WAL-MUCIL FIBER (ASPARTAME) ORAL
159155	WAL-MUCIL FIBER (SUGAR) ORAL
159181	SENNA LEAF
159193	SENNA/PSYLL/CASC/L.ACID/HRB195
159430	PREPOPIK 10 MG-3.5 GRAM-12 GRAM ORAL POWDER PACKET
159424	SOD PICOSULF 10 MG-MAGNES 3.5 GRAM-CITRIC AC 12 GRAM ORAL POWDER PACK
159574	FRUCTOLIGOSACHARIDES-POLYDEXTROSE 11 GRAM/30 ML ORAL LIQUID
159722	BEST FIBER ORAL
159845	PREPOPIK ORAL
159856	SOD PICOSULF-MAG OX-CITRIC AC ORAL
159905	SOD PICOSULF/MAG OX/CITRIC AC
160132	GAVILAX 8.5 GRAM ORAL POWDER PACKET
160086	POLYETHYLENE GLYCOL 3350 8.5 GRAM ORAL POWDER PACKET
160360	HYFIBER WITH FOS ORAL
161229	MEDI-LAXX ORAL
161583	CHILDREN'S FIBER SELECT GUMMIES 1.5 GRAM CHEWABLE TABLET
166263	FIBER CHOICE (INULIN) 1.5 GRAM CHEWABLE TABLET
161557	INULIN 1.5 GRAM CHEWABLE TABLET
161697	GERI-MUCIL ORAL
162606	SUCLEAR 210 GRAM-17.5 GRAM-3.13 GRAM ORAL SOLUTIONS
162460	PEG 3350-BOWEL PREP 2,TWO PART 210 GRAM-17.5 GRAM-3.13 GRAM ORAL SOLNS
162831	PEG 3350-BOWEL 2,TWO PART PREP ORAL
162860	SUCLEAR ORAL
162897	PEG 3350-BOWEL 2,TWO PART PREP
163835	STIMULANT LAXATIVE PLUS ORAL
164164	FIBER SUPPLEMENT (INULIN) ORAL
164409	FIBER-STAT 15 GRAM/30 ML ORAL LIQUID
176474	FIBEREX F15 15 GRAM/30 ML ORAL LIQUID
164397	FRUCTOLIGOSACHARIDES-POLYDEXTROSE 15 GRAM/30 ML ORAL LIQUID
164520	KONSYL SUGAR-FREE 6 GRAM ORAL POWDER PACKET
164489	PSYLLIUM HUSK 6 GRAM ORAL POWDER PACKET
164601	DULCOLAX (BISACODYL) ORAL
164603	DULCOLAX STOOL SOFTENER (DSS) ORAL
164980	FIBER THERAPY (CA POLYCARBOPH) ORAL
165593	BENEFIBER SUGAR FREE (DEXTRIN) 3 GRAM/3.8 GRAM ORAL POWDER
165582	WHEAT DEXTRIN 3 GRAM/3.8 GRAM ORAL POWDER
166019	GERI-KOT ORAL
166394	FIBER CHOICE (INULIN-SORBITOL) ORAL
166658	NARCOSOFT II 560 MG CAPSULE
166641	SENNA LEAF-PSYLLIUM-CASCARA-L.ACIDOPHILUS-HERBAL NO.235 560 MG CAPSULE
166725	NARCOSOFT II ORAL
166740	SENNA-PSYLL-CASC-L.ACID-HB#195 ORAL
166741	SENNA-PSYLL-CASC-L.ACID-HB#235 ORAL
166779	SENNA/PSYLL/CASC/L.ACID/HRB235
167057	WOMAN'S LAXATIVE (BISACODYL) ORAL
167265	METAMUCIL (WITH SUGAR) 3.4 GRAM ORAL POWDER PACKET
167888	KONSYL (SUGAR) 3.4 GRAM ORAL POWDER PACKET
167105	PSYLLIUM HUSK (WITH SUGAR) 3.4 GRAM ORAL POWDER PACKET
167401	METAMUCIL SMOOTH (WITH SUGAR) ORAL
167466	WOMEN'S LAXATIVE (BISACODYL) ORAL
167786	KONSYL SUGAR-FREE (ASPARTAME) 3.5 GRAM/5.8 GRAM ORAL POWDER
167784	PSYLLIUM HUSK (ASPARTAME) 3.5 GRAM/5.8 GRAM ORAL POWDER
167886	KONSYL SUGAR-FREE 20 MG CAPSULE
167785	PSYLLIUM HUSK 20 MG CAPSULE
167911	KONSYL BALANCE 3 GRAM/6 GRAM ORAL POWDER
167893	PSYLLIUM HUSK-INULIN-ASPARTAME 3 GRAM/6 GRAM ORAL POWDER
167908	FIBER WITH PROBIOTIC 4 GRAM-500 MILLION CELL/6 GRAM ORAL POWDER
167897	WHEAT DEX-L. ACID-ASPARTAME 4 GRAM-500 MILLION CELL/6 GRAM ORAL POWDER
167968	FIBER WITH PROBIOTIC ORAL
167990	KONSYL BALANCE ORAL
168026	PSYLLIUM HUSK-INULIN-ASPARTAME ORAL
168056	WHEAT DEXTRIN-L.ACID-ASPARTAME ORAL
168077	PSYLLIUM HUSK/INULIN/ASPARTAME
168078	WHEAT DEXTRIN/L.ACID/ASPARTAME
168199	KONSYL EASY MIX 4.3 GRAM/6 GRAM ORAL POWDER
168089	PSYLLIUM HUSK 4.3 GRAM/6 GRAM ORAL POWDER
168200	KONSYL FORMULA-D 3.4 GRAM/6.5 GRAM ORAL POWDER
168090	PSYLLIUM HUSK (WITH DEXTROSE) 3.4 GRAM/6.5 GRAM ORAL POWDER
168226	KONSYL SUGAR-FREE 6 GRAM/6 GRAM ORAL POWDER
168092	PSYLLIUM HUSK 6 GRAM/6 GRAM ORAL POWDER
168431	KONSYL FORMULA-D ORAL
168465	POWDERLAX ORAL
168476	PSYLLIUM HUSK (WITH DEXTROSE) ORAL
168482	SENNOSIDES-PSYLLIUM HUSK ORAL
168510	WOMEN'S GENTLE LAXATIVE(BISAC) ORAL
168516	PSYLLIUM HUSK (WITH DEXTROSE)
168917	NATURAL DAILY FIBER ORAL
169825	COLACE CLEAR ORAL
169855	KONSYL SUGAR-FREE (ASPARTAME) ORAL
169856	KONSYL SUGAR-FREE ORAL
169871	NATURAL DAILY FIBER (SUCROSE) ORAL
170625	CHILD'S FIBER SELECT GUMMIES ORAL
170667	FIBER GUMMIES (WITH CHROMIUM) ORAL
170762	PEG3350 ORAL
171025	GAVILYTE-H AND BISACODYL ORAL
171052	NATURAL VEG LAXATIVE(SENNOSID) ORAL
171067	PEG-PREP ORAL
171347	SUPREP BOWEL PREP KIT ORAL
171615	FIBER LAXATIVE (CA POLYCARBO) ORAL
171616	FIBER LAXATIVE (METHYLCELLULO) ORAL
172142	SENNA-TIME S ORAL
172322	EVAC 3 GRAM/3 GRAM ORAL POWDER
172300	PSYLLIUM HUSK 3 GRAM/3 GRAM ORAL POWDER
172418	EVAC ORAL
172419	EVAC-U-GEN (SENNOSIDES) ORAL
172464	NATURAL FIBER LAXATIVE (SUGAR) ORAL
172627	FIBERCEL 5 GRAM/5.6 GRAM ORAL POWDER
172618	SOLUBLE CORN FIBER 5 GRAM/5.6 GRAM ORAL POWDER
172809	DAILY FIBER (PSYLLIUM-SUCROSE) ORAL
172810	DAILY FIBER ORAL
172832	FIBERCEL ORAL
172866	MOVE IT ALONG ORAL
172907	SOLUBLE CORN FIBER ORAL
172954	SOLUBLE CORN FIBER
173004	METAMUCIL 3.4 GRAM/5.4 GRAM ORAL POWDER
181705	GERI-MUCIL 3.4 GRAM/5.4 GRAM ORAL POWDER
172995	PSYLLIUM HUSK 3.4 GRAM/5.4 GRAM ORAL POWDER
173086	BENEFIBER SUGAR FREE (DEXTRIN) 3 GRAM/4 GRAM ORAL POWDER
173068	WHEAT DEXTRIN 3 GRAM/4 GRAM ORAL POWDER
173277	METAMUCIL (WITH SUGAR) ORAL
173410	BENEFIBER SUGAR FREE (DEXTRIN) 3 GRAM/4 GRAM ORAL POWDER PACKET
173406	WHEAT DEXTRIN 3 GRAM/4 GRAM ORAL POWDER PACKET
173614	LAXATIVE (BISACODYL) ORAL
173616	LAXATIVE (SENNOSIDES) ORAL
174552	SODIUM,POTASSIUM,MAG SULFATES ORAL
174674	FIBER 6 1,000 MG TABLET
174833	BRAN-GUM-FIBER-CELLULOSE-PSYLLIUM-KELP-PECTIN 1,000 MG TABLET
174863	BRAN-GUM-FIB-CEL-PSYL-KELP-PEC ORAL
174891	FIBER 6 ORAL
175041	BRAN/GUM/FIB/CEL/PSYL/KELP/PEC
178021	METAMUCIL 0.4 GRAM CAPSULE
179733	FIBER (PSYLLIUM HUSK) 0.4 GRAM CAPSULE
179753	REGULOID (PSYLLIUM HUSK) 0.4 GRAM CAPSULE
175409	PSYLLIUM HUSK 0.4 GRAM CAPSULE
175684	FIBER THERAPY (M-CELL/SUGAR) ORAL
175685	FIBER THERAPY (M-CELLULOSE) ORAL
175753	SENNA LAXATIVE-STOOL SOFTENER ORAL
175915	YOGURT PLUS FIBER 2 GRAM CHEWABLE TABLET
175900	POLYDEXTROSE 2 GRAM CHEWABLE TABLET
175932	FIBER GUMMIES 2 GRAM CHEWABLE TABLET
175921	INULIN 2 GRAM CHEWABLE TABLET
176054	CITRUCEL (SUCROSE) ORAL
176068	FIBER-CAPS (PSYLLIUM HUSK) ORAL
176096	POLYDEXTROSE ORAL
176118	YOGURT PLUS FIBER ORAL
176134	POLYDEXTROSE
176441	GIALAX 17 GRAM/SCOOP ORAL KIT
176424	PEG 3350 17 GRAM/SCOOP-SODIUM CHLORIDE-POTASSIUM CITRATE ORAL KIT
176542	FIBER-CAPS (CA POLYCARBOPHIL) ORAL
176543	FIBEREX F15 ORAL
176576	GIALAX ORAL
176726	PEG 3350/SOD CHLOR/POTASS CIT
176903	HYFIBER WITH FOS 12 GRAM/30 ML ORAL LIQUID
176896	FRUCTOLIGOSACHARIDES-POLYDEXTROSE 12 GRAM/30 ML ORAL LIQUID
176913	HYFIBER WITH FOS 12 GRAM/30 ML ORAL LIQUID IN PACKET
176907	FRUCTOLIGOSACHARIDES-POLYDEXTROSE 12 GRAM/30 ML ORAL LIQUID IN PACKET
177940	METAMUCIL (SUGAR) ORAL
177950	PEG 3350-SOD CHLOR-POTASS CIT ORAL
178044	SOLFIBER 3 GRAM/3.5 GRAM ORAL POWDER
178037	ISOMALTOOLIGOSACCHARIDES 3 GRAM/3.5 GRAM ORAL POWDER
178089	ISOMALTOOLIGOSACCHARIDES ORAL
178107	SOLFIBER ORAL
178127	ISOMALTOOLIGOSACCHARIDES
178359	PHILLIPS' LIQUI-GELS ORAL
178375	SENOKOT EXTRA STRENGTH ORAL
178678	NATURA-LAX ORAL
179023	META APPETITE CONTROL (ASPARTAME) 3 GRAM/5.95 GRAM ORAL POWDER
178991	PSYLLIUM HUSK (ASPARTAME) 3 GRAM/5.95 GRAM ORAL POWDER
179022	META APPETITE CONTROL (ASPARTAME) 3 GRAM/5.8 GRAM ORAL POWDER
181201	FIBER (WITH ASPARTAME) 3 GRAM/5.8 GRAM ORAL POWDER
178992	PSYLLIUM HUSK (ASPARTAME) 3 GRAM/5.8 GRAM ORAL POWDER
179040	META APPETITE CONTROL 3 GRAM/5.4 GRAM ORAL POWDER
179027	PSYLLIUM HUSK 3 GRAM/5.4 GRAM ORAL POWDER
179154	FIBER THERAPY(PSYL SEED-SUGAR) ORAL
179229	META APPETITE CONTROL ORAL
179230	META APPETITE CTRL (ASPARTAME) ORAL
179902	LAXACLEAR ORAL
179975	REGULOID (PSYLLIUM HUSK) ORAL
180643	META FIBER WAFER 2.5 GRAM
180597	PSYLLIUM HUSK (WITH SUGAR) 2.5 GRAM ORAL WAFER
180645	NARCOSOFT 545 MG CAPSULE
180639	SENNA LEAF-PSYLLIUM-CASCARA-L.ACIDOPHILUS-HERBAL NO.279 545 MG CAPSULE
180682	COLACE 2-IN-1 ORAL
180713	META FIBER WAFER ORAL
180723	SENNA-PSYLL-CASC-L.ACID-HRB279 ORAL
180749	SENNA/PSYLL/CASC/L.ACID/HRB279
181376	STOOL SOFTENER (DOCUSATE CAL) ORAL
181512	CLENPIQ 10 MG-3.5 GRAM-12 GRAM/160 ML ORAL SOLUTION
181488	SOD PICOSULF 10 MG-MAGNES 3.5 GRAM-CITRIC 12 GRAM/160 ML ORAL SOLUTION
181544	CLENPIQ ORAL
181760	GERI-MUCIL (ASPARTAME) ORAL
181761	GERI-MUCIL (SUGAR) ORAL
181795	MULTIHEALTH FIBER ORAL
181965	DULCOEASE ORAL
182229	MULTIHEALTH FIBER (SUGAR) ORAL
182389	BENEFIBER HEALTHY SHAPE 5 GRAM/7.4 GRAM ORAL POWDER
182377	WHEAT DEXTRIN 5 GRAM/7.4 GRAM ORAL POWDER
182402	BENEFIBER HEALTHY SHAPE ORAL
183267	PLENVU 140 GRAM-9 GRAM-5.2 GRAM POWDER PACKS
183266	PEG3350 140 GRAM-SOD SULFATE 9 GRAM-NACL 5.2GRAM-KCL-C ORAL PWDR PACKS
183401	PEG3350-SOD SUL-NACL-KCL-ASB-C ORAL
183403	PLENVU ORAL
183600	MUCILIN 2.45 GRAM ORAL POWDER PACKET
183597	PSYLLIUM 2.45 GRAM-SUCROSE-SACCHARIN-DEXTROSE ORAL POWDER PACKET
183619	C-LAX LAXATIVE ORAL
183665	MUCILIN ORAL
183666	MUCILIN SF ORAL
183681	PSYLLIUM-SUCR-SACCHAR-DEXTROSE ORAL
183727	PSYLLIUM/SUCR/SACCHAR/DEXTROSE
183794	MUCILIN SF 3.5 GRAM/5 GRAM ORAL POWDER
183791	PSYLLIUM HUSK (ASPARTAME) 3.5 GRAM/5 GRAM ORAL POWDER
183987	LAXA BASIC ORAL
184490	DOCUZEN ORAL
184673	METAMUCIL FREE 3 GRAM/7 GRAM ORAL POWDER
184662	PSYLLIUM HUSK (WITH SUGAR) 3 GRAM/7 GRAM ORAL POWDER
184761	METAMUCIL FREE ORAL
420130	LACTULOSE ORAL LIQUID ORDERABLE
510893	DOCUSATE SODIUM 50 MG/5 ML LIQUID FOR EAR WAX
531246	INV-STUDY MAGNESIUM CITRATE (SER-262-001) ORAL SOLUTION
198	ADULT SUPPOSITORIES RECTAL
1077	BISAC-EVAC 10 MG RECTAL SUPPOSITORY
2665	DULCOLAX (BISACODYL) 10 MG RECTAL SUPPOSITORY
3125	FLEET LAXATIVE (BISACODYL) 10 MG RECTAL SUPPOSITORY
4376	GENTLE LAXATIVE (BISACODYL) 10 MG RECTAL SUPPOSITORY
13674	BISCOLAX 10 MG RECTAL SUPPOSITORY
15362	LAXATIVE (BISACODYL) 10 MG RECTAL SUPPOSITORY
20603	THE MAGIC BULLET 10 MG RECTAL SUPPOSITORY
33021	BISA-LAX (BISACODYL) 10 MG RECTAL SUPPOSITORY
1080	BISACODYL 10 MG RECTAL SUPPOSITORY
1490	CEO-TWO 0.9 GRAM-0.6 GRAM RECTAL SUPPOSITORY
2806	ENEMA DISPOSABLE 19 GRAM-7 GRAM/118 ML
3120	FLEET BABYLAX 2.3 GRAM/2.3 ML RECTAL SOLUTION
3122	FLEET BISACODYL 10 MG/30 ML ENEMA
3123	FLEET ENEMA 19 GRAM-7 GRAM/118 ML
3126	FLEET MINERAL OIL ENEMA
3128	FLEET PEDIATRIC 9.5 GRAM-3.5 GRAM/59 ML ENEMA
115114	ENEMA
115120	READY-TO-USE ENEMA (MINERAL OIL)
5087	MINERAL OIL ENEMA
7869	THEREVAC 283 MG-20 MG ENEMA
9281	BISACODYL 10 MG/30 ML ENEMA
9336	POTASSIUM BITARTRATE 0.9 GRAM-SOD. BICARB 0.6 GRAM RECTAL SUPPOSITORY
15988	READY-TO-USE ENEMA 19 GRAM-7 GRAM/118 ML
18106	ENEMA 19 GRAM-7 GRAM/118 ML
19508	DISPOSABLE ENEMA 19 GRAM-7 GRAM/118 ML
23644	COMPLETE READY-TO-USE ENEMA 19 GRAM-7 GRAM/118 ML
32166	PHOSPHATE ENEMA 19 GRAM-7 GRAM/118 ML
115113	NATURE'S REMEDY 19 GRAM-7 GRAM/118 ML ENEMA
166276	CURAD ENEMA 19 GRAM-7 GRAM/118 ML
171741	PURE AND GENTLE DISPOSABLE 19 GRAM-7 GRAM/118 ML ENEMA
11395	SODIUM PHOSPHATES 19 GRAM-7 GRAM/118 ML ENEMA
13072	THEREVAC SB 283 MG ENEMA
33497	ENEMEEZ 283 MG ENEMA
88737	DOCUSOL 283 MG ENEMA
12887	DOCUSATE SODIUM 283 MG ENEMA
17605	COLACE MICROENEMA 200 MG/5 ML
17596	DOCUSATE SODIUM 200 MG/5 ML ENEMA
19725	GLYCERIN (LAXATIVE) 2.3 GRAM/2.3 ML RECTAL SOLUTION
33900	ENEMEEZ PLUS 283 MG-20 MG ENEMA
24413	DOCUSATE SODIUM-BENZOCAINE 283 MG-20 MG ENEMA
25274	COLACE GLYCERIN (ADULT) RECTAL SUPPOSITORY
30690	GLYCERIN (INFANT) RECTAL SUPPOSITORY
36746	COLACE PEDIATRIC RECTAL SUPPOSITORY
37495	GLYCERIN (LAXATIVE) 5.6 GRAM/5.5 ML RECTAL SOLUTION
37499	FLEET GLYCERIN LAXATIVE 5.4 GRAM/5.4 ML RECTAL SOLUTION
106590	SANI-SUPP (ADULT) RECTAL
106814	SUPPOSITORY ADULT RECTAL
119077	FLEET GLYCERIN (ADULT) RECTAL SUPPOSITORY
40994	GLYCERIN (ADULT) RECTAL SUPPOSITORY
101013	FLEET GLYCERIN (CHILD) RECTAL SUPPOSITORY
106586	SANI-SUPP (INFANT) RECTAL
106813	CHILD SUPPOSITORY RECTAL
121522	SANI-SUPP (CHILD) RECTAL
159635	LAXATIVE (GLYCERIN-PEDIATRIC) RECTAL SUPPOSITORY
76974	GLYCERIN (CHILD) RECTAL SUPPOSITORY
91161	PEDIA-LAX 2.8 GRAM/2.7 ML RECTAL SOLUTION
112421	VACUANT 283 MG/5 ML ENEMA
112433	VACUANT PLUS 283 MG-20 MG/5 ML ENEMA
112905	BISACODYL 5 MG RECTAL SUPPOSITORY
168135	PEDIATRIC ENEMA 9.5 GRAM-3.5 GRAM/59 ML
120921	SODIUM PHOSPHATES 9.5 GRAM-3.5 GRAM/59 ML ENEMA
123141	GLYCERIN (LAXATIVE) 2.8 GRAM/2.7 ML RECTAL SOLUTION
124506	FLEET ENEMA EXTRA 19 GRAM-7 GRAM/197 ML
124500	SODIUM PHOSPHATES 19 GRAM-7 GRAM/197 ML ENEMA
127402	BISAC-EVAC RECT
127405	BISACODYL RECT
127410	BISCOLAX RECT
128726	CEO-TWO RECT
128917	CHILD SUPPOSITORY RECT
129628	COLACE GLYCERIN (ADULT) RECT
129630	COLACE PEDIATRIC RECT
131344	DISPOSABLE ENEMA RECT
131410	DOCUSATE SODIUM RECT
131411	DOCUSATE SODIUM-BENZOCAINE RECT
131415	DOCUSOL RECT
131589	DULCOLAX RECT
132084	ENEMA DISPOSABLE RECT
132085	ENEMA RECT
132087	ENEMEEZ RECT
133008	FLEET BISACODYL RECT
133009	FLEET ENEMA EXTRA RECT
133010	FLEET ENEMA RECT
133011	FLEET GLYCERIN (ADULT) RECT
133012	FLEET GLYCERIN (CHILD) RECT
133013	FLEET GLYCERIN LAXATIVE RECT
133015	FLEET MINERAL OIL RECT
133016	FLEET PEDIATRIC RECT
133648	GENTLE LAXATIVE RECT
133897	GLYCERIN (ADULT) RECT
133899	GLYCERIN (CHILD) RECT
133900	GLYCERIN (INFANT) RECT
133901	GLYCERIN (LAXATIVE) RECT
136044	LAXATIVE RECT
136710	MAGIC BULLETS RECT
137583	MINERAL OIL RECT
138437	NATURE'S REMEDY RECT
140185	PEDIA-LAX RECT
140710	PHOSPHATE ENEMA RECT
141179	POTASSIUM BITART-SODIUM BICARB RECT
142290	READY-TO-USE RECT
142973	SANI-SUPP (ADULT) RECT
142974	SANI-SUPP (CHILD) RECT
142975	SANI-SUPP (INFANT) RECT
143689	SODIUM PHOSPHATES RECT
144291	SUPPOSITORY ADULT RECT
146014	VACUANT PLUS RECT
146015	VACUANT RECT
148049	GLYCERIN (LAXATIVE - SALINE AND OSMOTIC)
148056	DOCUSATE SODIUM/BENZOCAINE
148076	POTASSIUM BITART/SODIUM BICARB
157818	ENEMEEZ PLUS 283 MG-20 MG/5 ML ENEMA
164928	DOCUSOL PLUS 283 MG-20 MG/5 ML ENEMA
155065	DOCUSATE SODIUM 283 MG-BENZOCAINE 20 MG/5 ML ENEMA
157817	ENEMEEZ 283 MG/5 ML ENEMA
155067	DOCUSATE SODIUM 283 MG/5 ML ENEMA
155736	GLYCERIN (LAXATIVE) 5.4 GRAM/5.4 ML RECTAL SOLUTION
159788	LAXATIVE (GLYCERIN-PEDIATRIC) RECT
160446	READY-TO-USE ENEMA RECT
164602	DULCOLAX (BISACODYL) RECT
164960	DOCUSOL PLUS RECT
166316	DOCUSOL KIDS 100 MG/5 ML ENEMA
175071	KIDS MINI ENEMA 100 MG/5 ML
166308	DOCUSATE SODIUM 100 MG/5 ML ENEMA
166374	CURAD ENEMA RECT
166384	DOCUSOL KIDS RECT
167450	THE MAGIC BULLET RECT
168460	PEDIATRIC ENEMA RECT
171677	READY-TO-USE ENEMA (MIN OIL) RECT
172030	ENEMEEZ PLUS RECT
172135	PURE & GENTLE DISPOSABLE RECT
173615	LAXATIVE (BISACODYL) RECT
174517	PURE AND GENTLE DISPOSABLE RECT
175302	KIDS MINI ENEMA RECT
184914	FIBER GUMMIES WITH VITAMIN D3 2,500 MG-500 UNIT CHEWABLE TABLET
184840	INULIN 2,500 MG-VITAMIN D3 500 UNIT CHEWABLE TABLET
184947	FIBER GUMMIES WITH VITAMIN D3 ORAL
184959	INULIN-VITAMIN D3 ORAL
184988	INULIN/CHOLECALCIFEROL (D3)
185370	REGULOID (PSYLLIUM HUSK) 3 GRAM/5.4 GRAM ORAL POWDER
185330	METAMUCIL FIBER THIN 2 GRAM ORAL WAFER
185312	PSYLLIUM HUSK (WITH SUGAR) 2 GRAM ORAL WAFER
185426	METAMUCIL FIBER THIN ORAL
185523	POWDERLAX 17 GRAM ORAL POWDER PACKET
185575	REGULOID (ASPARTAME) 3 GRAM/5.8 GRAM ORAL POWDER
185497	METAMUCIL FIBER THIN 2.5 GRAM ORAL WAFER
185592	REGULOID (PSYLLIUM HUSK-SUCROSE) 3 GRAM/7 GRAM ORAL POWDER
185591	REGULOID (PSYLLIUM HUSK-SUCROSE) 3 GRAM/12 GRAM ORAL POWDER
185578	PSYLLIUM HUSK (WITH SUGAR) 3 GRAM/12 GRAM ORAL POWDER
185648	REGULOID (ASPARTAME) ORAL
185649	REGULOID (PSYLLIUM HUSK-SUCRO) ORAL
185786	FIBER THERAPY (PSYLLIUM HUSK-SUCROSE) 3 GRAM/12 GRAM ORAL POWDER
185849	FIBER THERAPY (PSYLLIUM-SUCRO) ORAL
186305	VEGETABLE LAXATIVE-STOOL SOFTENER 8.6 MG-50 MG TABLET
186256	REGULOID (PSYLLIUM HUSK-SUCROSE) 3.4 GRAM/7 GRAM ORAL POWDER
186257	REGULOID (PSYLLIUM HUSK-SUCROSE) 3.4 GRAM/12 GRAM ORAL POWDER
186314	FIBER THERAPY (PSYLLIUM HUSK-SUCROSE) 3 GRAM/7 GRAM ORAL POWDER
186404	NATURAL FIBER SUPPLEMNT(ASPRT) ORAL
186437	VEGETABLE LAX-STOOL SOFTENER ORAL
186789	STOOL SOFTENER-STIMULANT LAXATIVE 8.6 MG-50 MG CAPSULE
186793	SENNA PLUS 8.6 MG-50 MG CAPSULE
186771	SENNOSIDES 8.6 MG-DOCUSATE SODIUM 50 MG CAPSULE
187374	ALOPHEN (BISACODYL) ORAL
187378	BISA-LAX (BISACODYL) ORAL
187379	C-LAX LAXATIVE (BISACODYL) ORAL
187387	DUCODYL (BISACODYL) ORAL
187397	FLEET LAXATIVE (BISACODYL) ORAL
187404	GENTLE LAXATIVE (BISACODYL) ORAL
187405	GENTLE LAXATIVE (BISACODYL) RECT
187620	DAILY FIBER 0.4 GRAM CAPSULE
187616	DAILY FIBER (PSYLLIUM-SUCROSE) 3 GRAM/7 GRAM ORAL POWDER
4582	LOSOPAN 540 MG/5 ML ORAL SUSPENSION
4597	LOWSIUM 540 MG/5 ML ORAL SUSPENSION
12782	RI-MAG 540 MG/5 ML ORAL SUSPENSION
34685	RON-ACID 540 MG/5 ML ORAL SUSPENSION
4697	MAGALDRATE 540 MG/5 ML ORAL SUSPENSION
4707	MAGNESIUM CARBONATE BLOCK
4696	MAGOX 400 MG (241.3 MG MAGNESIUM) TABLET
23202	MAG-OXIDE 400 MG TABLET
89741	DIASENSE MAGNESIUM 400 MG (241.3 MG MAGNESIUM) TABLET
171931	MGO 400 MG (241.3 MG MAGNESIUM) TABLET
10491	MAGNESIUM OXIDE 400 MG (241.3 MG MAGNESIUM) TABLET
29255	PHILLIPS MILK OF MAGNESIA 311 MG CHEWABLE TABLET
34871	MILK OF MAGNESIA (ANTACID) 311 MG CHEWABLE TABLET
78098	MAGNESIA 311 MG CHEWABLE TABLET
170122	PHILLIPS' (MAGNESIUM HYDROXIDE) 311 MG CHEWABLE TABLET
29248	MAGNESIUM HYDROXIDE 311 MG CHEWABLE TABLET
116579	MAGALDRATE 480 MG CHEWABLE TABLET
120018	MAGNESIUM CARBONATE CAKE
136705	MAGALDRATE ORAL
136716	MAGNESIA ORAL
136719	MAGNESIUM CARBONATE BLOCK MISC
136720	MAGNESIUM CARBONATE MISC
136738	MAGNESIUM OXIDE ORAL
142593	RI-MAG ORAL
142745	RON-ACID ORAL
147651	MAGNESIUM OXIDE
147975	MAGNESIUM HYDROXIDE (ANTACID - MAGNESIUM)
147979	MAGNESIUM CARBONATE (ANTACID - MAGNESIUM)
147986	MAGALDRATE
158724	MAGNESIUM OXIDE 200 MG ORAL HALF TAB
162241	MAGNESIUM OXIDE 200 MG ORAL HALF TAB
170204	PHILLIPS' (MAGNESIUM HYDROXIDE ORAL
178360	PHILLIPS'(MAGNESIUM HYDROXIDE) ORAL
510070	MAGNESIUM OXIDE 200 MG ORAL HALF TAB
187785	CLEAR FIBER 3 GRAM/4 GRAM ORAL POWDER
187808	DEXTRIN 3 GRAM/4 GRAM ORAL POWDER
187898	CLEAR FIBER ORAL
187998	NATURAL FIBER SUPPLEMENT 6 GRAM/6 GRAM ORAL POWDER
91870	ALVIMOPAN 12 MG CAPSULE
91981	ENTEREG 12 MG CAPSULE
125547	ALVIMOPAN ORAL
132146	ENTEREG ORAL
189338	NULYTELY LEMON-LIME ORAL
189472	DULCOLAX (MAGNESIUM HYDROXIDE) 400 MG/5 ML ORAL SUSPENSION
189558	DULCOLAX (MAGNESIUM HYDROXIDE) ORAL
189761	KONSYL DAILY FIBER (STEVIA) 3.5 GRAM/5.8 GRAM ORAL POWDER
189735	PSYLLIUM HUSK (SWEETLEAF) 3.5 GRAM/5.8 GRAM ORAL POWDER
189775	DAILY FIBER (PSYLLIUM-ASPARTAME) 3 GRAM ORAL POWDER PACKET
189770	PSYLLIUM HUSK (ASPARTAME) 3 GRAM ORAL POWDER PACKET
189818	DAILY FIBER (PSYLLIUM-ASPART) ORAL
189845	KONSYL DAILY FIBER (STEVIA) ORAL
189876	PSYLLIUM HUSK (SWEETLEAF) ORAL
189928	PSYLLIUM HUSK/SWEETLEAF
190261	SUTAB 1.479-0.188-0.225 GRAM TABLET
190255	SODIUM SUL 1.479 GRAM-POTAS CH 0.188 GRAM-MAGNES SUL 0.225 GRAM TABLET
190340	SOD SULF-POT CHLORIDE-MAG SULF ORAL
190344	SUTAB ORAL
190369	SOD SULF/POT CHLORIDE/MAG SULF
91651	METHYLNALTREXONE 12 MG/0.6 ML SUBCUTANEOUS SOLUTION
91652	METHYLNALTREXONE 12 MG/0.6 ML SUBCUTANEOUS KIT
91656	RELISTOR 12 MG/0.6 ML SUBCUTANEOUS SOLUTION
91876	RELISTOR 12 MG/0.6 ML SUBCUTANEOUS KIT
137367	METHYLNALTREXONE SUBQ
142383	RELISTOR SUBQ
155536	METHYLNALTREXONE 12 MG/0.6 ML SUBCUTANEOUS SYRINGE
155541	METHYLNALTREXONE 8 MG/0.4 ML SUBCUTANEOUS SYRINGE
155544	RELISTOR 12 MG/0.6 ML SUBCUTANEOUS SYRINGE
155545	RELISTOR 8 MG/0.4 ML SUBCUTANEOUS SYRINGE
176765	METHYLNALTREXONE 150 MG TABLET
176773	RELISTOR 150 MG TABLET
177145	METHYLNALTREXONE ORAL
177184	RELISTOR ORAL
191411	FIBER (PSYLLIUM HUSK-SUGAR) ORAL
191648	KONSYL DAILY FIBER (STEVIA) 3.5 GRAM ORAL POWDER PACKET
191617	PSYLLIUM HUSK (SWEETLEAF) 3.5 GRAM ORAL POWDER PACKET
191798	DULCOLAX (MAGNESIUM HYDROXIDE) 1,200 MG CHEWABLE TABLET
191780	MAGNESIUM HYDROXIDE 1,200 MG CHEWABLE TABLET
191897	EPSOM SALT (LAXATIVE) ORAL
192409	SENOKOT-CHAMOMILE 1,400 MG-1,100 MG ORAL TEA
192381	SENNA LEAF 1,400 MG-HERBAL NO.324 1,100 MG ORAL TEA
192522	SENNA LEAF-HERBAL NO.324 ORAL
192523	SENOKOT-CHAMOMILE ORAL
192542	SENNA LEAF/HERBAL NO.324
192667	DAILY FIBER (PSYLLIUM-ASPARTAME) 3.4 GRAM ORAL POWDER PACKET
192629	EASY FIBER 3 GRAM/3.8 GRAM ORAL POWDER
192578	DEXTRIN 3 GRAM/3.8 GRAM ORAL POWDER
192856	METAMUCIL (WITH SUGAR) 3 GRAM/7 GRAM ORAL POWDER
192861	POLYETHYLENE GLYCOL 3350 4.25 GRAM ORAL POWDER PACKET
192862	POLYETHYLENE GLYCOL 3350 4 GRAM ORAL POWDER PACKET
193353	ONELAX RECT
193301	ONELAX 10 MG RECTAL SUPPOSITORY
193550	PEDIA-LAX (MAG HYDROXIDE) ORAL
153756	ALVIMOPAN
153678	METHYLNALTREXONE BROMIDE
194002	ONELAX DAILY FIBER 3.4 GRAM/6 GRAM ORAL POWDER
193982	PSYLLIUM HUSK 3.4 GRAM/6 GRAM ORAL POWDER
194210	ONELAX DAILY FIBER ORAL
